# Supplementary material for: Analysis of Candida albicans Mutants Defective in the Cdk8 Module of Mediator Reveal Links between Metabolism and Biofilm Formation
Source: PLoS Genet. 2014 Oct 2;10(10):e1004567. doi: 10.1371/journal.pgen.1004567 (PMC4183431; doi:10.1371/journal.pgen.1004567)
Supplement: Table S2 — Complete metabolite profile dataset. (XLSX) [file pgen.1004567.s014.xlsx]

## Sheet: Explanation
	OrigScale		Values are normalized in terms of raw area counts.
			For a single day run, this is equivalent to the raw data.
	ScaledImpData		Each biochemical in OrigScale is rescaled to set the median equal to 1.
			Then, missing values are imputed with the minimum.
	ProNormImpData		Values for each sample are normalized by Bradford protein concentration.
			Each biochemical in OrigScale is then rescaled to set the median equal to 1.
			Lastly, missing values are imputed with the minimum.
	Pathway Heat Map		This is the heat map associated with the statistical analysis of the data.
			Indicates ratios, p- and q-values for each comparison.
			0.55	Green: indicates significant difference (p≤0.05) between the groups shown, metabolite ratio of < 1.00
			0.76	Light Green: narrowly missed statistical cutoff for significance 0.05<p<0.10, metabolite ratio of < 1.00
			1.71	Red: indicates significant difference (p≤0.05) between the groups shown; metabolite ratio of ≥ 1.00
			1.32	Light Red: narrowly missed statistical cutoff for significance 0.05<p<0.10, metabolite ratio of ≥ 1.00
			1.2	Non-colored text and cell: mean values are not significantly different for that comparison
		* indicates compounds that have not been officially "plexed" (based on a standard), but we are confident in its identity
	Box Plots (pathway)		Pathway and alphanumeric sorted box plots, as in the example below:
	Box Plots (alpha)

## Sheet: OrigScale
											SAMPLE_NAME	DARM-00061	DARM-00062	DARM-00063	DARM-00064	DARM-00065	DARM-00066	DARM-00067	DARM-00068	DARM-00069	DARM-00070	DARM-00071	DARM-00072	DARM-00073	DARM-00074	DARM-00075	DARM-00076	DARM-00077	DARM-00078	DARM-00079	DARM-00080	DARM-00081	DARM-00082	DARM-00083	DARM-00084	DARM-00085
											SAMPLE_ID	1468817	1468818	1468819	1468820	1468821	1468822	1468823	1468824	1468825	1468826	1468827	1468828	1468829	1468830	1468831	1468832	1468833	1468834	1468835	1468836	1468837	1468838	1468839	1468840	1468841
											CLIENT_IDENTIFIER	WT_vehicle_1	WT_vehicle_2	WT_vehicle_3	WT_vehicle_4	WT_vehicle_5	dd_vehicle_1	dd_vehicle_2	dd_vehicle_3	dd_vehicle_4	dd_vehicle_5	SSN3_vehicle_1	SSN3_vehicle_2	SSN3_vehicle_3	SSN3_vehicle_4	SSN3_vehicle_5	WT_PYO_1	WT_PYO_2	WT_PYO_3	WT_PYO_4	WT_PYO_5	dd_PYO_1	dd_PYO_2	dd_PYO_3	dd_PYO_4	dd_PYO_5
											BRADFORD_PROTEIN	1.399	2.338	2.328	2.328	2.338	1.014	2.093	1.986	1.418	1.114	1.792	1.638	1.228	1.749	1.802	5.194	5.14	4.741	5.145	5.726	4.148	4.03	4.458	4.111	3.837
											GROUP	1	1	1	1	1	2	2	2	2	2	3	3	3	3	3	4	4	4	4	4	5	5	5	5	5
											GROUP_DESC	WT vehicle	WT vehicle	WT vehicle	WT vehicle	WT vehicle	Δ/Δ vehicle	Δ/Δ vehicle	Δ/Δ vehicle	Δ/Δ vehicle	Δ/Δ vehicle	SSN3 vehicle	SSN3 vehicle	SSN3 vehicle	SSN3 vehicle	SSN3 vehicle	WT PYO	WT PYO	WT PYO	WT PYO	WT PYO	Δ/Δ PYO	Δ/Δ PYO	Δ/Δ PYO	Δ/Δ PYO	Δ/Δ PYO
PATHWAY_SORTORDER	BIOCHEMICAL	SUPER_PATHWAY	SUB_PATHWAY	COMP_ID	PLATFORM	RI	MASS	CAS	PUBCHEM	KEGG	HMDB	WT_veh	WT_veh	WT_veh	WT_veh	WT_veh	Δ/Δ_veh	Δ/Δ_veh	Δ/Δ_veh	Δ/Δ_veh	Δ/Δ_veh	SSN3_veh	SSN3_veh	SSN3_veh	SSN3_veh	SSN3_veh	WT_PYO	WT_PYO	WT_PYO	WT_PYO	WT_PYO	Δ/Δ_PYO	Δ/Δ_PYO	Δ/Δ_PYO	Δ/Δ_PYO	Δ/Δ_PYO
986	1,2-propanediol	Lipid	Ketone bodies	38002	GC/MS	1041	117	57-55-6;		C00583	HMDB01881	1088853	1025436	1176920	1119084	1497165	813045	6275679	4845344	3646594	741309	646657	551949	724861	1069391	745022	1237823	1286415	1226471	1305016	1231751	2016279	2014904	1816233	2912355	1879033
1022	1-eicosadienoylglycerophosphocholine*	Lipid	Lysolipid	33871	LC/MS Pos	5696	548.3									16138											21602	24054	170753	33993	41015		72850	17845	15089	90793
1014	1-heptadecanoylglycerophosphocholine	Lipid	Lysolipid	33957	LC/MS Pos	5750	510.4	50930-23-9;			HMDB12108					29596	14587	16092	27372	29770			23047	21849			25125	26215	121408	27488	18174	26656	90140	26466	45586	249949
994	1-heptadecanoylglycerophosphoethanolamine*	Lipid	Lysolipid	37419	LC/MS Neg	6029	466.3						6038	21204	10889	19204			49347	15944		8233	8772	5967	7854	7968	17950	39599	68309	45716	20606	58847	346229	259385	106896	65691
1057	1-linoleoylglycerol (1-monolinolein)	Lipid	Monoacylglycerol	27447	LC/MS Neg	6226	279.2	2277-28-3;	5283469			69060		31641	33414	18043	20870		168868	18246	39432	60686	17614	17138	56840	29027	185010	431880	319338	231478	192174	226538	369170	329028	185502	66691
1019	1-linoleoylglycerophosphocholine	Lipid	Lysolipid	34419	LC/MS Pos	5574	520.4		11988421	C04100		112458	58448	65048	103722	659121	156010	132079	261751	326621	84535	34012	315596	102801	99227	72205	982374	1202815	7303108	2051985	1859902	359290	3659553	748491	807909	6338085
998	1-linoleoylglycerophosphoethanolamine*	Lipid	Lysolipid	32635	LC/MS Neg	5725	476.3				HMDB11507	36458	54066	323314	118018	101210	7830	33216	566419	84646	13860	67985	50071	67312	77335	92360	2194725	4086527	4496096	2863810	2732846	1440351	5338458	4083791	3363761	665321
1038	1-linoleoylglycerophosphoinositol*	Lipid	Lysolipid	36594	LC/MS Neg	5487	595.3					27347	19682	45684	67243	26987	30612	29164	75128	27192	19732	33915	29389	24191	29492	37703	103787	130808	204800	109246	56260	74768	95223	179455	62432	43994
1007	1-myristoylglycerophosphocholine	Lipid	Lysolipid	35626	LC/MS Pos	5481	468.3	20559-16-4;	460604		HMDB10379	24756			11825	23682	16165		31780				25165				50089	59557	267592	88632	73046		87231	31867	36155	157385
1017	1-oleoylglycerophosphocholine	Lipid	Lysolipid	33960	LC/MS Pos	5700	522.4	19420-56-5;	16081932			153232	111383	113790	178958	1490576	177489	188684	377980	631274	136732	50912	834210	202198	165976	134337	1735716	1804627	10644545	3570870	2461936	424253	5418323	978641	1183920	7945313
996	1-oleoylglycerophosphoethanolamine	Lipid	Lysolipid	35628	LC/MS Neg	5928	478.3	89576-29-4;	9547071		HMDB11506	46811	70881	444808	196231	217742	20003	41417	701309	120542	10981	125217	92190	93343	113631	121594	1625371	3458828	3791052	2302987	1844513	1000665	3903533	3481439	2168127	548266
1037	1-oleoylglycerophosphoinositol*	Lipid	Lysolipid	36602	LC/MS Neg	5577	597.4					36945	24977	83426	81202	72511	32581	37043	82723	46065	18427	68153	57332	47285	54726	63567	155798	235351	292761	165109	104553	105663	108220	253574	90480	44272
1043	1-oleoylglycerophosphoserine	Lipid	Lysolipid	19260	LC/MS Neg	5690	522.3		9547099			11198	8140	43991	38792	19262		4434	31158	12453		26415	28794	23801	20985	39413	128592	289691	220684	163719	107151	154090	126965	146605	103037	23135
1012	1-palmitoleoylglycerophosphocholine*	Lipid	Lysolipid	33230	LC/MS Pos	5524	494.3					95879	60881	44046	89912	516700	118285	84186	180956	201112	69946	30274	281495	142652	98302	60894	1361199	1615716	7247300	2128294	1991222	319362	2734459	725500	893442	4397294
992	1-palmitoleoylglycerophosphoethanolamine*	Lipid	Lysolipid	34565	LC/MS Neg	5661	450.4					15226	18376	126120	45444	44901		6984	153885	22916	6867	26770	22460	30454	30502	44250	1047535	1651447	1774687	1195046	962102	487150	1948936	1319700	1059842	245785
1033	1-palmitoleoylglycerophosphoinositol*	Lipid	Lysolipid	36618	LC/MS Neg	5442	569.3					12788	13463	32594	29866	29068	11165	14268	28963	17383	11140	18608	22631	13963	16223	28896	58930	88380	109105	41835	38126	45978	49714	88741	44788	23623
1051	1-palmitoylglycerol (1-monopalmitin)	Lipid	Monoacylglycerol	21127	GC/MS	2119.5	371.3	542-44-9;	14900			4679140	5124189	5087159	4285733	5050011	3014565	4070934	3045910	3111413	2695292	3272175	3103838	1946198	3169276	3527689	1243223	773026	1080197	914870	794169	1836226	1442290	1643636	1749691	3744042
1010	1-palmitoylglycerophosphocholine	Lipid	Lysolipid	33955	LC/MS Pos	5671	496.4	17364-16-8;	86554			194804	140298	129758	194323	856832	171426	312315	666988	555063	169090	73591	605992	169692	200642	182425	773816	619047	3823346	1199008	1199701	398149	2002554	677658	980413	3664589
990	1-palmitoylglycerophosphoethanolamine	Lipid	Lysolipid	35631	LC/MS Neg	5940	452.3		9547069		HMDB11503	93790	191680	685025	331893	373952	63537	161212	1591484	371665	64927	233887	168362	147434	205745	232709	1308634	2187467	2848845	1654377	1386725	1501665	4061336	3858508	2723620	1001683
1032	1-palmitoylglycerophosphoinositol*	Lipid	Lysolipid	35305	LC/MS Neg	5573	571.3					533467	360050	1007954	1040039	878411	607252	561706	1373620	775958	470710	819972	687202	468475	615520	747752	404367	738845	911937	404735	275744	635903	559018	1466112	476948	321916
1015	1-stearoylglycerophosphocholine	Lipid	Lysolipid	33961	LC/MS Pos	5844	524.4	19420-57-6;	497299			176708	47501	84515	178041	718698	114703	267715	275969	408461	169042	95696	470102	113183	224518	188392	200251	176525	1540890	370599	239183	356642	857251	367787	355933	1723934
995	1-stearoylglycerophosphoethanolamine	Lipid	Lysolipid	34416	LC/MS Neg	6200	480.4	69747-55-3;	9547068		HMDB11130	20382	81179	244632	82321	93559	46538	22906	931901	82455	32504	66920	58925	65999	89247	35582	127536	410915	387961	228099	154637	179860	2053624	709788	432114	211304
1035	1-stearoylglycerophosphoinositol	Lipid	Lysolipid	19324	LC/MS Neg	5800	599.4	796963-93-4;				45774	26362	72564	66206	69580	44871	32967	81654	52614	47494	51812	57881	37913	51063	54495	9818	19986	49318	7141	10120	24556	24392	60024	26186	19900
705	10-heptadecenoate (17:1n7)	Lipid	Long chain fatty acid	33971	LC/MS Neg	5558	267.3	29743-97-3;	5312435			416738	181082	888031	885646	803759	328791	407035	1431934	506220	280679	687113	569979	449041	524934	767784	964501	1581090	1618522	1079484	762503	1767430	2105494	3372213	1380732	786879
717	10-nonadecenoate (19:1n9)	Lipid	Long chain fatty acid	33972	LC/MS Neg	5775	295.4	73033-09-7;	5312513			23416	5916	47404	34961	41370	25553	17212	83627	31142	22946	29552	25897	26162	26148	34703	67962	120089	141410	90911	61472	84016	179655	223787	95087	47887
1203	2'-deoxyadenosine	Nucleotide	Purine metabolism, adenine containing	1553	LC/MS Pos	1632	252.1	16373-93-6;	13730	C00559	HMDB00101	33234	36746	45006	39044	39954	33558	41980	47549	38503	39852	34579	26313	24927	23594	36963	36239	29577	33627	24318	23054	73779	53947	59359	61843	87170
1281	2'-deoxyuridine	Nucleotide	Pyrimidine metabolism, uracil containing	1412	LC/MS Neg	1608	227.1	951-78-0;	13712	C00526	HMDB00012	16372	23641	24383	20808	20125	9133	10691	12390	10153	9118	19374	17949	13396	15212	19992	10322	8960	10508	11855	11323	24716	15500	16276	24690	24367
1219.1	2'-O-methyladenosine	Nucleotide	Purine metabolism, adenine containing	42607	LC/MS Pos	1876	282.1	2140-79-6;	102213			56479	71075	74099	73396	57552	14668	45043	46522	33498	13781	63819	48189	40177	38152	53756	314430	300668	291895	293545	323118	156882	173228	91984	187210	121714
1238	2'-O-methylguanosine	Nucleotide	Purine metabolism, guanine containing	36811	LC/MS Pos	1926	298	2140-71-8;		C04545		68120	86010	102135	87000	81845	14710	40171	30676	36493	22828	84897	61513	51752	57759	74035	345553	263976	321158	275809	345280	708413	368055	393506	461848	595339
610	2,3-butanediol	Carbohydrate	Glycolysis, gluconeogenesis, pyruvate metabolism	35691	GC/MS	1075	116.9	24347-58-8;		C03044	HMDB03156	798676	1812760	1826384	1407040	1807496	407605	2021433	1937389	1438390	288066	640434	470390	380415	432619	665398	53887700	64830208	54793892	56259000	55216028	25954304	29260338	21805758	41038892	19959522
1363	2,3-dihydroxyisovalerate	Cofactors and vitamins	Pantothenate and CoA metabolism	38276	GC/MS	1422	131	1756-18-9;	677	C04039		3234831	4631493	5257427	5335283	6242894	1347489	3824334	2891362	4156161	1107111	4252007	2620870	2105829	3351552	3090031	7061363	8104467	7032924	7753707	6782089	10408987	7099640	8331072	7684689	10153325
137	2-(4-hydroxyphenyl)propionate	Amino acid	Phenylalanine & tyrosine metabolism	35632	LC/MS Neg	1880	165.1	938-96-5;	102526	C03080																	10188	10287	15264	14017	15932	20263	19513	24024	29435	26696
36	2-amino-3-hydroxybutanedioic acid	Amino acid	Alanine and aspartate metabolism	37440	GC/MS	1641	218	7298-99-9;	5425			763113	993740	1441995	1051677	1264353	908533	3714815	3205244	2631796	982088	841069	672404	499946	767173	842597	647129	621059	566719	546013	385435	1902762	943349	918726	1452317	1258139
77	2-aminoadipate	Amino acid	Lysine metabolism	6146	LC/MS Pos	794	162.1	542-32-5;1118-90-7;	469	C00956	HMDB00510	435520	547972	619737	470677	547245	297901	425336	381909	433711	321858	397787	331093	325411	336103	388861	766667	563470	641083	568340	593158	218863	300156	288133	272464	289263
278	2-aminobutyrate	Amino acid	Butanoate metabolism	1577	GC/MS	1215.7	130	1492-24-6;	4396916971251	C02261	HMDB00650	16984178	26203602	27995006	26132108	28183700	8969297	20726066	20659700	16521694	10319987	21255020	18862712	14142593	18722398	24550572	192258576	172527360	187875488	180337184	162655568	142166944	133725168	128653640	179023200	139945872
273.3	2-aminopentanoate	Amino acid	Urea cycle; arginine-, proline-, metabolism	37426	GC/MS	1279	144.1	760-78-1;	5255804824	C01826		1623462	2898950	2912131	2901595	3327695	399398	1703326	1844742	1408170	579252	2081712	1621341	1215416	1837537	2249125	10098886	11034795	10452077	11434518	9221601	4858877	7165196	6954307	9230312	5804609
786	2-hydroxyglutarate	Lipid	Fatty acid, dicarboxylate	37253	GC/MS	1576	247	40951-21-1;	43	C02630	HMDB00606	785362	1569251	1501031	1319915	1455315	172616	600249	559201	459292	198270	924428	635600	663943	675516	1028883	9612889	9736709	10146028	8234282	9335106	4888522	5600071	2882809	7969129	5131889
584	2-isopropylmalate	Carbohydrate	Glycolysis, gluconeogenesis, pyruvate metabolism	15667	GC/MS	1578.1	275.1	3237-44-3;	77	C02504	HMDB00402	1838530	2061348	2056695	1902063	2521937	1491796	1796439	1501469	1610400	1504742	1708613	1671896	1499216	1749780	1618619	3485531	2611112	3643295	3197980	3740695	2876535	1442704	1584457	1572210	2146625
1020	2-linoleoylglycerophosphocholine*	Lipid	Lysolipid	35257	LC/MS Pos	5544	520.4					62409	30457	40398	36002	315857	83057	71631	127412	174182	41210		169826	75542	53451	44475	703523	833681	4194931	1302959	1060501	165131	1639152	292114	531711	1689571
999	2-linoleoylglycerophosphoethanolamine*	Lipid	Lysolipid	36593	LC/MS Neg	5650	476.4					4669	29823	88176	57718	44880	5091	29699	170624	31645		38386	19696	17482	36423	35877	477655	883286	910033	522479	548702	193678	803109	533725	438782	112553
1018	2-oleoylglycerophosphocholine*	Lipid	Lysolipid	35254	LC/MS Pos	5640	522.4					88467	48275	67978	72710	531797	69543	94225	189250	229460	51469	39073	306804	81587	90544	75682	1171286	945576	5993706	2133687	1798558	237980	2256017	476673	756415	2435402
997	2-oleoylglycerophosphoethanolamine*	Lipid	Lysolipid	35687	LC/MS Neg	5848	478.3					15276	46156	224562	97632	109681	6318	19358	340398	57438	5891	44006	47020	29015	52979	55777	789269	1347060	1267229	1206669	1209922	420120	1007186	713935	935926	141377
1042	2-oleoylglycerophosphoinositol*	Lipid	Lysolipid	37232	LC/MS Neg	5571	597.5					12088	6270	31136	39427	29517	12537	20363	57125	18848		20905	21692	16399	25727	24874	93059	168475	206987	124198	90823	65272	71826	136026	74912	17002
1044	2-oleoylglycerophosphoserine*	Lipid	Lysolipid	37948	LC/MS Neg	5577	522.3							17202	26194	18763			29002	7567		8860	17861	13705	12452	15507	91733	236273	165521	163694	119569	121672	99319	159797	105389	17220
1013	2-palmitoleoylglycerophosphocholine*	Lipid	Lysolipid	35819	LC/MS Pos	5482	494.3					19459			25548	100002	23487		31857	37446	16658		41877	26874	24358		367976	466987	2785911	751015	593169	81076	702597	130060	225754	889437
993	2-palmitoleoylglycerophosphoethanolamine*	Lipid	Lysolipid	36619	LC/MS Neg	5611	450.3						5326	40990	12545	13913			38456	6307		4187		8147	7022	10287	208256	380275	355054	239796	260388	91089	282165	184775	206229	41747
991	2-palmitoylglycerophosphoethanolamine*	Lipid	Lysolipid	35688	LC/MS Neg	5790	452.3					10492	22684	75617	36034	31905		12674	206498	38643	7273	22559	13911	13025	20485	22901	121221	255813	453499	175735	134480	149780	787507	427764	354322	128754
1460	2-pyrrolidinone	Xenobiotics	Chemical	31675	GC/MS	1190.9	142	616-45-5 ;	12025		HMDB02039	4249454	15762843	16714334	6420774	8021001	1384597	1694247	2694613	3238143	1343942	6531977	6681607	4177823	3148181	6783315	48376084	41191940	82724976	44437692	71336040	13551302	37228032	12566435	36389764	34252132
1351	3'-dephosphocoenzyme A	Cofactors and vitamins	Pantothenate and CoA metabolism	18289	LC/MS Neg	2010	686.2	3633-59-8;	444485	C00882	HMDB01373	17211	19846	20329	27170	30855	9143	29985	20867	17438	11399	27492	23709	11409	27645	25760	41302	45355	61780	51470	50888	26791	32917	22909	25769	49736
107	3-(4-hydroxyphenyl)lactate	Amino acid	Phenylalanine & tyrosine metabolism	32197	LC/MS Neg	1395	181.1	6482-98-0;	9378	C03672	HMDB00755	25042	35496	35310	37022	34106	13982	41318	41169	38698	8425	25431	18694	19324	19570	24075	338533	268089	313042	327741	303910	503010	132928	196510	176298	249858
1518.13	3-aminobutyrate	Xenobiotics	Chemical	42564	GC/MS	1252	116.1	541-48-0;	10932			225586	418430	408713	438435	433311	104552	275354	285894	259152	116910	264434	254878	159908	270718	258566	2595885	2035520	2470464	2418690	2150463	3106849	2262070	2180394	2898612	2495619
1095	3-hydroxy-3-methylglutaryl CoA	Lipid	Mevalonate metabolism	1760	LC/MS Neg	1620	910.1	103476-21-7;	84	C00356	HMDB01375	55172	91016	92454	83262	85583	47723	103578	125384	92404	47795	71227	62869	49170	54533	72202	190785	216481	179767	167523	179928	234285	159421	177322	233071	194741
984	3-hydroxybutyrate (BHBA)	Lipid	Ketone bodies	542	GC/MS	1203.5	116.9	625-72-9;	441	C01089	HMDB00357	752525	805102	758294	824426	909086	656587	1148043	1246715	1075931	638765	714080	578799	715661	753961	844948	2326841	2525997	2182678	2534863	2470841	3768078	4034376	3948629	5059687	3726193
761	3-hydroxypropanoate	Lipid	Fatty acid, monohydroxy	42103	GC/MS	1187.1	177.1	503-66-2;	5459847	C01013	HMDB00700	321201	797844	593108	642166	1104796	297547	528450	675896	416648	293233	343435	294819	258999	310948	392004	510126	634351	533837	627134	666280	488520	569441	637001	742655	518248
56	3-methylhistidine	Amino acid	Histidine metabolism	15677	GC/MS	1799.7	218.1	368-16-1;	649696971061	C01152	HMDB00479			455852					589677				281741				4342816	3286201	4486919	3626149	4771328	1841069	2309722	2356989	4533676	2000011
597	3-phosphoglycerate	Carbohydrate	Glycolysis, gluconeogenesis, pyruvate metabolism	1414	GC/MS	1754	299	80731-10-8;		C00597	HMDB00807	11190709	12898136	15275271	14330044	22721824	5668900	35116088	33752672	19915328	5548602	12075719	9370327	3746900	8564839	11973454	10125426	9443636	9038410	10126727	9559794	13258726	7787475	9241259	15067825	15853429
291	4-acetamidobutanoate	Amino acid	Guanidino and acetamido metabolism	1558	LC/MS Pos	1724	146.1	3025-96-5;	18189	C02946	HMDB03681	66563	65977	85600	80672	49508	59165	85905	117259	78698	44426	62159	53384	50290	56828	77313	109184	101490	132796	97849	125119	53406	121871	95712	93021	78191
242	4-amino-2-hydroxybutyate	Amino acid	Cysteine, methionine, SAM, taurine metabolism	20877	GC/MS	1646.7	174	40371-51-5;	27339296999098			8724574	9313382	9928441	12230425	10903413	3234541	9995536	6486298	5836043	3777681	10707063	7740142	5702359	10280314	11824937	9783148	8860728	8993520	10260740	7560254	16245588	6135881	6839086	10931904	9612745
290	4-guanidinobutanoate	Amino acid	Guanidino and acetamido metabolism	15681	LC/MS Pos	1085	146.1	463-003;463-00-3;	500	C01035	HMDB03464	250934	378899	348767	385339	366535	176697	346898	333181	314881	196467	326011	313498	258072	333213	330032	658508	718811	649797	685370	673281	431977	420500	372702	475268	418187
762	4-hydroxybutyrate (GHB)	Lipid	Fatty acid, monohydroxy	34585	GC/MS	1277	233.1	502-85-2;	10413	C00989	HMDB00710	944631	1897592	1829485	1662921	1988697	171368	1020390	923433	694765	207963	837921	670574	419310	613940	991444	12562603	8925639	11803309	9791341	9123724	12174030	7819438	7472300	11803703	10386395
40	4-hydroxyglutamate	Amino acid	Glutamate metabolism	40499	GC/MS	1644.2	244.1	2485-33-8;	439902	C03079	HMDB01344	1001636	1478587	1599986	1410369	1798466	467197	1428164	1694879	1230071	465777	1075301	1021543	640720	1118011	1354844	101636	250076				385996	230210	168508	735518	226867
1371	5-(2-Hydroxyethyl)-4-methylthiazole	Cofactors and vitamins	Thiamine metabolism	27673	GC/MS	1403.9	215	137-00-8;	1136	C04294																	758948	751696	1007525	763456	807810	562938	455484	439028	700824	690300
1322	5-aminolevulinate	Cofactors and vitamins	Hemoglobin and porphyrin metabolism	2290	LC/MS Pos	711	132	5451-09-2;	1377048523	C00430	HMDB01149	472623	487531	481381	486593	533684	756243	715751	772317	717852	734631	447078	405903	411658	477027	503731	1499555	1217995	1688450	1285871	1371054	2870410	2425985	2836397	2462892	2442800
187	5-hydroxylysine	Amino acid	Valine, leucine and isoleucine metabolism	15685	GC/MS	1789.5	232.1	13204-98-3;	1029	C01211	HMDB00450	804249	1383461	1422220	1106798	1282348	311827	1297854	1450389	1126942	537390	1519444	1170419	974280	1300667	1826024	5720974	5575765	5665975	6256985	5058897	9560877	4238379	4680965	6768833	7038926
149.1	5-hydroxymethyl-2-furoic acid	Amino acid	Phenylalanine & tyrosine metabolism	42040	GC/MS	1559.1	271.1	6338-41-6;	80642		HMDB02432	54320	29321	75263		68162	44225	54127	61103			38399	46449	38352	59304		160245	242580	181972	278111	184880	244990	261092	248220	388293	176253
281	5-methylthioadenosine (MTA)	Amino acid	Polyamine metabolism	1419	LC/MS Pos	2427	298.1	2457-80-9;	439176	C00170	HMDB01173	70147	108432	124290	111881	96136	37471	132555	126323	125959	43533	90759	77886	68342	92606	105252	99109	126993	94093	108044	105357	151277	100773	102119	140618	116969
297	5-oxoproline	Amino acid	Glutathione metabolism	1494	LC/MS Neg	744	128.2	98-79-3;	7405	C01879	HMDB00267	87303	117251	86910	121668	105304	46342	66421	76483	41579	21876	86449	76537	86419	64377	74530	261009	367952	229885	398697	330873	342009	373727	393217	437009	281304
810	6-aminocaproate	Lipid	Fatty acid, amino	20715	LC/MS Pos	1282	132.1	60-32-2;	517030564	C02378	HMDB01901													462107
1593.1	6-oxopiperidine-2-carboxylic acid	Xenobiotics	Drug	43231	GC/MS	1529.7	170.1	34622-39-4;	3014237			323147	696579	904918	805512	430724	170125	356348	410558	231869	251896	255188	338145		365505	204130	5610165	6433620	5865326	6055402	5969741	4432361	6279820	5962751	7846386	5448905
613	6-phosphogluconate	Carbohydrate	Nucleotide sugars, pentose metabolism	15442	GC/MS	2060.4	387.2	921-62-0;53411-70-4;	91493	C00345	HMDB01316	1290332	1445253	1485841	1499681	1607779	1361570	1584955	1352411	1913075	1889424	2590085	2474688	2299771	4282387	2539817	7287691	7099628	5068714	7155931	7011842	8338777	4301310	4617533	9884854	5911045
1352	acetyl CoA	Cofactors and vitamins	Pantothenate and CoA metabolism	32484	LC/MS Neg	1900	808.1	102029-73-2;	444493	C00024	HMDB01206			3662													50395	96789	80264	84992	82714	59739	109542	74213	146074	109579
901	acetylcarnitine	Lipid	Carnitine metabolism	32198	LC/MS Pos	1203	204.2	5080-50-2;	7045767	C02571	HMDB00201	1062138	1525677	1594560	1549269	1364975	775391	1188707	1273598	1165937	434275	1157285	915380	1008149	954215	1322114	6306054	6478192	6209490	6643230	6224154	8223807	6366857	7556546	7594145	7262173
1198	adenine	Nucleotide	Purine metabolism, adenine containing	554	GC/MS	1804.2	264	73-24-5;	190	C00147	HMDB00034	2454603	3218608	3946120	3610914	3460933	836596	3762646	3145308	3302489	861273	2797799	2718427	1901962	2413535	3626272	6480852	8085908	8404575	8694951	7960854	8673005	5182694	3603259	8086182	8015402
1199	adenosine	Nucleotide	Purine metabolism, adenine containing	555	LC/MS Pos	1650	268.1	58-61-7;	60961	C00212	HMDB00050	7165683	5856667	5012371	5573373	4950031	5520258	6180134	5202881	6180799	5793562	4886331	5039794	4130430	4501332	4545655	1216098	715405	1954163	1607057	1434617	1493017	1076792	738550	2114383	959241
1206	adenosine 2'-monophosphate (2'-AMP)	Nucleotide	Purine metabolism, adenine containing	36815	LC/MS Pos	1625	348.1	130-49-4;		C00946	HMDB11617	1290090	1913024	1840212	1873131	1795896	179371	395556	410213	378959	220589	2094006	1904511	1651514	1851433	2243936	4971861	5286464	4754801	4732117	4475837	641438	793768	772306	789923	977021
1210	adenosine 5'-diphosphate (ADP)	Nucleotide	Purine metabolism, adenine containing	3108	LC/MS Neg	800	426.1	20398-34-9;	6022	C00008	HMDB01341	6701	136824	5328	134028	180776		198606	193388	138372			100834		110429	7197	85367	294569	57004	271504	284952	510636	3454	311110	520335	119421
1208	adenosine 5'-monophosphate (AMP)	Nucleotide	Purine metabolism, adenine containing	32342	LC/MS Pos	1210	348.1	149022-20-8;	15938965	C00020	HMDB00045	3171744	3223448	4052355	3662198	3455469	2480348	3143216	3280573	3214381	2506928	3922243	3181433	2632535	3109728	4039363	3760296	3632283	4701548	4013149	3903239	3904578	4684590	2907848	5106923	3040182
1335	adenosine 5'diphosphoribose	Cofactors and vitamins	Nicotinate and nicotinamide metabolism	558	LC/MS Neg	964	558.1	68414-18-6;	4475880	C00301	HMDB01178					4296		5132	4883							5202	21300	26357	16849	23785	12865	24187	22624	26289	28945	28204
1216	adenylosuccinate	Nucleotide	Purine metabolism, adenine containing	18360	LC/MS Neg	569	462.1	19046-78-7;	195	C03794	HMDB00536	37124	57188	55121	55156	49840	66192	64459	48053	70158	82282	80552	78736	110931	105044	94223	119316	151881	162619	148282	171498	23238	79808	44651	49699	79309
32	alanine	Amino acid	Alanine and aspartate metabolism	1126	LC/MS Pos	650	90.1	56-41-7;	59507311724	C00041	HMDB00161	6293347	6485925	7304317	6540954	4871838	6274160	5373601	5798085	5519933	6378695	6495347	6282886	6930380	6384202	7248685	8705674	7392955	9080046	7289933	8445533	8900522	12887204	12633702	8208430	10427408
1248	allantoin	Nucleotide	Purine metabolism, urate metabolism	1107	GC/MS	1809.8	518.3	97-59-6;	204	C02350	HMDB00462	86757	143288	136482	123743	128687	45431	77587	70478	86684	24035	116898	84927	85139	104339	130831	239887	291534	286914	280841	394171	3244392	2540554	3209076	2059352	2552909
19	allo-threonine	Amino acid	Glycine, serine and threonine metabolism	15142	GC/MS	1417.8	219	28954-12-3;	992896995276	C05519	HMDB04041	124388	153126	232022			54788	253101	275163	207254	46035	127575	92162	172224		134144	973805				744398	3707203	1266355	1689249	2032387	2562669
658	alpha-ketoglutarate	Energy	Krebs cycle	33453	GC/MS	1779	419.1	305-72-6;328-50-7;22202-68-2;	51	C00026	HMDB00208	351067	525424	352811	383693	889920	227270	266227	266203	303012	183701	260283	219615	564743	334499	271198	107849		86491					60888		262673
634	arabinose	Carbohydrate	Nucleotide sugars, pentose metabolism	575	GC/MS	1631.6	217	28697-53-2;	66308	C00216	HMDB00646	1658757	3657505	4132209	3820362	3575287	636524	2660197	2594057	1997375	703340	3404727	2793489	2154947	2791310	3370206	13000712	10088207	10847764	11715202	10587338	10817754	7680600	7067518	9786707	12434699
615	arabitol	Carbohydrate	Nucleotide sugars, pentose metabolism	15318	LC/MS Neg	721	151.2	7643-75-6;	94154		HMDB01851,HMDB00568	7387858	12116910	13363191	11179914	8085589	4624266	6947138	8209968	6409057	5121650	8130123	8002198	6078495	7200034	8798244	16506350	15194047	14327537	18146188	13531689	8443613	17033504	15071498	10046913	17000312
1303	arabonate	Cofactors and vitamins	Ascorbate and aldarate metabolism	37516	GC/MS	1736	292.1	7643-75-7;	122045		HMDB00539	4361123	8119315	9661629	8861725	8296526	1325976	4223070	3728386	3155883	1166453	8932344	6520283	6073171	7196031	9384101	50962412	42109264	47550588	45821152	41610272	62203820	70483552	67858560	67825616	62293248
255	arginine	Amino acid	Urea cycle; arginine-, proline-, metabolism	1638	GC/MS	1608.5	142	1119-34-2;	5246487232	C00062	HMDB00517	38741236	77900104	99323192	60126836	88338408	23250198	87685208	122958320	117552296	19294990	71508560	64794300	49745916	58172980	90335472	376581088	408729120	449524736	415864256	397053568	399362272	233429728	185968560	404875264	340530336
270	argininosuccinate	Amino acid	Urea cycle; arginine-, proline-, metabolism	15497	GC/MS	2157	446.3	156637-58-0;	828	C03406	HMDB00052	215468	368832	473982	445569	711454	120840	640639	691059	655602	98081	375834	219674	204015	328394	426324	3439079	3503873	4535516	3652375	3170295	1757037	1098288	1222159	1309045	1934780
25	asparagine	Amino acid	Alanine and aspartate metabolism	11398	GC/MS	1651.2	231	70-47-3;	62676992089	C00152	HMDB00168	16607685	27378112	31666908	27730062	29520460	5296448	22644082	22017406	17360396	5683047	22544078	17159256	12504466	19260482	26456756	169730192	186373760	189981792	205692080	168047920	156420848	120614984	105840320	204067824	132621024
337.08	asparagylisoleucine	Peptide	Dipeptide	42976	LC/MS Pos	2070	246.2					85127	115195	125558	118453	139739	26945	66424	79236	50956	44880	112813	79265	59373	92105	100248	223905	174120	154469	159726	205121	159425	130728	125096	150247	171278
337.09	asparagylleucine	Peptide	Dipeptide	42980	LC/MS Pos	2170	246.2					61776	91558	112932	100565	118261	26849	54662	53315	43231	33509	97422	70398	55286	70415	89679	157907	97667	108986	132292	119718	185633	120358	123856	152597	150579
24	aspartate	Amino acid	Alanine and aspartate metabolism	15996	GC/MS	1529.7	232	56-84-8;	5960	C00049	HMDB00191	51671368	52996144	64324480	58763668	45838504	126445560	157750192	245077856	136150032	115517448	104298624	101698416	113183160	141351680	141071824	119108728	289639072	191854016	247478208	320133376	55284700	152124240	128582960	223925120	80720032
390	aspartylleucine	Peptide	Dipeptide	40068	LC/MS Pos	2310	247.2	3062-14-4;	332962			118806	183617	180336	174708	215794	43558	113149	112061	79622	51669	151188	108032	98919	106477	143380	178934	204348	166120	180589	177732	239549	110868	128916	145513	205737
340	aspartylphenylalanine	Peptide	Dipeptide	22175	LC/MS Pos	2538	281.1	13433-09-5;	93078		HMDB00706	58065	96616	95273	95416	97723	21175	54768	52699	37959	26922	87875	55403	51105	52213	69585	55157	58862	51897	53931	67565	69656	28831	40793	55004	63107
252	assymetric dimethylarginine (ADMA)	Amino acid	Urea cycle; arginine-, proline-, metabolism	15743	LC/MS Pos	776	203.2	65005-57-4;		C03626	HMDB01539	567355	571660	648443	564516	591747	295558	414722	424746	482155	333237	605738	504211	435023	530898	576825	1484011	1484173	1436230	1575212	1381513	1480804	1047914	1240073	1390884	1228445
28	beta-alanine	Amino acid	Alanine and aspartate metabolism	55	GC/MS	1451.8	174	56-41-7;107-95-9;	2394755801	C00099	HMDB00056	21856816	15190059	15173724	28875066	19393064	10934859	31904374	13924883	12886666	15472605	24774080	16655272	14255810	27791336	28196640	103266848	95548944	68932584	102374600	70078400	123728424	79639520	125696392	115973944	79577664
21	betaine	Amino acid	Glycine, serine and threonine metabolism	3141	LC/MS Pos	721	118.2	107-43-7;	247	C00719	HMDB00043	3896726	4887359	4813402	4945590	5045258	4117443	6233545	6522594	5698756	3874977	4952684	4768153	4417352	4866217	5364610	17914254	18819388	18907178	19589382	19682998	17832630	16436239	17626250	19476256	16296897
1305.1	biocytin	Cofactors and vitamins	Biotin metabolism	42971	LC/MS Pos	2278	373.3	576-19-2;	709866083814			13413	11367			10432		8654		7756		11939					105113	82577	82082	102195	75924	232066	94095	130288	141879	172810
899	carnitine	Lipid	Carnitine metabolism	15500	LC/MS Pos	702	162.2	461-05-2;	10917	C00318		196468	221431	221504	222884	260147	359192	331956	328756	328232	381831	242557	245514	253269	257232	230397	395316	353572	430574	408941	441292	238544	253835	214439	282463	180298
954	choline phosphate	Lipid	Glycerolipid metabolism	34396	LC/MS Pos	695	184.1	72556-74-2;	135437	C00588		183157	195703	194719	191490	151279	221530	167771	170996	184788	202462	177849	165424	234929	203891	193658	122743	111479	154298	140572	134482	151836	124835	150072	130294	123790
220	citramalate	Amino acid	Valine, leucine and isoleucine metabolism	22158	GC/MS	1490.7	247	6236-10-8;	1081	C00815	HMDB00426	257363	271731	346605	266727	432665	118553	501204	523517	373234	134064	170512	163710	118484	146586	199326	901568	1002168	1007692	922639	968380	507709	606801	519644	715875	650504
648	citrate	Energy	Krebs cycle	1564	GC/MS	1763.4	273.1	77-92-9;	311	C00158	HMDB00094	121566688	198606704	199190864	190138784	273736480	90333504	222291360	220185568	180965552	107142632	194682144	146000864	123559104	194417424	187406736	46328868	22260198	45486984	25837804	35921040	112629464	23273222	18837330	36256776	56668264
1350	coenzyme A	Cofactors and vitamins	Pantothenate and CoA metabolism	2936	LC/MS Neg	1600	766.1	85-61-0;18439-24-2;	317	C00010	HMDB01423	98314	107023	112715	139167	119338	81035	144216	126725	136394	76231	143356	139729	96014	160723	157793	274759	340077	308762	338656	323482	316748	217696	310205	242015	267892
229	cystathionine	Amino acid	Cysteine, methionine, SAM, taurine metabolism	15705	GC/MS	1979.6	218.1	535-34-2;	4083111834	C02291	HMDB00099	11358967	17386056	18622322	15432636	17417140	11443368	20389854	21291520	17521788	13359885	13158839	12513632	8563530	12851012	14583331	25498364	25689428	25374112	26642758	25823674	75932744	29514412	35217028		58779024
224	cysteine	Amino acid	Cysteine, methionine, SAM, taurine metabolism	31453	GC/MS	1560.1	218	52-90-4;56-89-3;	58626419722	C00097	HMDB00574	3298124	4921836	5270623	4587833	5634787	1510465	4594564	4854625	3306861	1819427	3980825	3400287	1947524	3030496	3827176	12034519	10330042	10287596	12272771	12903889	27427656	11494703	14464149	14592431	20620554
299	cysteine-glutathione disulfide	Amino acid	Glutathione metabolism	35159	LC/MS Pos	821	427.1	13081-14-6;	4247235		HMDB00656	62301	54395	75773	52012	51668	47006	56532	56475	35821	42628	37836	30575	34140	50680	35515	325230	244199	110681	160275	153114	408810	253599	426055	155929	190983
376	cysteinylglycine	Peptide	Dipeptide	37642	GC/MS	1763	240.9	19246-18-5;	65270	C01419	HMDB00078	2218649	3565414	3999382	3452174	3308670	1464810	4312655	4399009	3450222	1448061	3598192	2975330	2505452	3221211	3939246	11431329	12227093	11235696	12703405	10914534	14233221	9011054	10390928	12321230	12082389
724	dihomo-linoleate (20:2n6)	Lipid	Long chain fatty acid	17805	LC/MS Neg	5722	307.3	2091-39-6;	6439848	C16525		69697	34032	171187	130846	124437	86507	69414	283873	89689	74152	94047	78819	79380	92785	105533	290735	554045	555603	354925	279993	326218	661825	1006838	368932	185530
678	dihomo-linolenate (20:3n3 or n6)	Lipid	Essential fatty acid	35718	LC/MS Neg	5600	305.4	17046-59-2 ;	5312529	C03242	HMDB02925	62918	32353	130566	122287	102299	57611	52872	172660	63741	45483	78224	75248	65353	73309	93567	500286	1001400	895497	701347	487524	320057	669636	925444	406302	173075
3	dimethylglycine	Amino acid	Glycine, serine and threonine metabolism	5086	GC/MS	1030	57.9	1118-68-9;	6971056673	C01026	HMDB00092	15335301	6144726	8507325	6880366	13511384	10837845	13596920	8578273	11246286	5523502	7147786	17455868	15409427	17665936	18159804	73953072	75835608	55951556	68190936	67791680	55124356	27802634	39026392	59865468	49397400
722	eicosenoate (20:1n9 or 11)	Lipid	Long chain fatty acid	33587	LC/MS Neg	5955	309.4				HMDB02231	142803	79647	445895	268239	283138	155944	125136	579247	195857	107864	237917	182777	175726	183569	266344	632170	1072671	1275060	731965	575103	411230	1020212	1353060	551584	271556
1145	ergosterol	Lipid	Sterol/Steroid	27553	GC/MS	2346.1	363.3	57-87-4;	444679	C01694	HMDB00878	17740902	37676300	30995224	30482478	33602772	18008848	24073720	26690454	20031514	22849456	28461106	22419594	14709654	22806834	26095834	19214126	15699571	20807966	20089716	16642996	20056332	35708128	36088676	19207534	28496458
1818	erythritol	Xenobiotics	Sugar, sugar substitute, starch	20699	GC/MS	1517.5	217	149-32-6;		C00503	HMDB02994	6200861	9616767	10309097	10198532	11863662	2002507	6217059	5395228	4369942	2280870	7535546	5765703	4673195	6897361	7888576	44522576	39802860	44680360	44184748	40599344	34754388	24287784	24651760	31873898	30123482
515	erythronate*	Carbohydrate	Aminosugars metabolism	33477	GC/MS	1546.9	292.1	88759-55-1;	2781043		HMDB00613	760198	1267509	1466468	1379334	1172245	284737	956110	823858	753223	324501	1177339	914561	782792	911131	1405463	5370207	6223305	5549223	6717986	5220510	27010840	18233534	18504184	24382146	21025130
955	ethanolamine	Lipid	Glycerolipid metabolism	1497	GC/MS	1304	174.1	141-43-5;		C00189	HMDB00149	105197904	65908872	56840148	87648880	79163448	46790828	120398960	56826972	52356604	35316140	77976872	41017248	34881548	81959648	70014024	464154592	466006016	456031808	558404032	380484960	258297136	214000016	210878896	334374272	349992064
1365	flavin adenine dinucleotide (FAD)	Cofactors and vitamins	Riboflavin metabolism	2134	LC/MS Neg	2413	784.1	146-14-5;84366-81-4;	643975	C00016	HMDB01248	15787	21332	21969	21038	23036	11485	18765	22510	18423	10904	20285	17930	12374	16565	22048	20878	21450	20165	24213	23133	41647	23519	26391	38750	33457
1367	flavin mononucleotide (FMN)	Cofactors and vitamins	Riboflavin metabolism	15797	LC/MS Neg	2395	455.1	130-40-5;	710	C00061	HMDB01520	6453	7377	7585	7447	9382	5682	8171	8645	8688	5646	7343	7695	6013	7157	7015	16445	16241	14184	17738	17881	36974	18395	25569	31268	30946
537	fructose	Carbohydrate	Fructose, mannose, galactose, starch, and sucrose metabolism	577	GC/MS	1758	217	57-48-7;	5984	C00095	HMDB00660	3288203	4860131	5369793	4746171	5169960	1295092	4221529	3563408	3802727	1657312	4551631	3735908	3482362	3775676	5288571	60297140	48145960	60656068	68373664	49096716	52005348	36856596	41779360	48747076	57262860
592	fructose-6-phosphate	Carbohydrate	Glycolysis, gluconeogenesis, pyruvate metabolism	12021	GC/MS	1994.9	315.1	103213-47-4;		C05345	HMDB00124	13248850	12440225	13522407	14171309	15533083	12474720	17612794	16635328	19155514	10808738	16349129	13990672	5993982	12296097	17474892	41980300	39073924	39705232	42365844	34626692	35973248	24313726	26574576	33561760	30956020
663	fumarate	Energy	Krebs cycle	1643	GC/MS	1382.1	245	100-17-8;		C00122	HMDB00134	5157434	13839470	14946110	9303364	19007452	3381173	9649414	13862816	9327466	2528557	9035541	6265339	3712319	5385133	8260004	34024332	39625892	49611224	38324808	39155624	19635756	15682824	15148591	16567220	32012176
538	galactitol (dulcitol)	Carbohydrate	Fructose, mannose, galactose, starch, and sucrose metabolism	1117	GC/MS	1849.2	319.1	608-66-2;	11850	C01697	HMDB00107	5333674	9577163	10204815	9940444	10062742	3167483	11145926	10164483	10282214	2822266	7734926	5962862	5034524	6603148	8851968	109056784	96028552	115301248	129626384	105830128	90834752	91137520	85259320	107342080	87497432
47	gamma-aminobutyrate (GABA)	Amino acid	Glutamate metabolism	1416	GC/MS	1539.7	304.1	56-12-2;	6992099119	C00334	HMDB00112	113112200	118627648	117043344	127740144	67009496	11126024	28069244	15784491	22600734	19777422	133511928	96179392	73253016	98433488	164358432	801666816	822340608	743267392	889148736	829677760	203034944	280628224	251424624	373146592	273122304
461	gamma-glutamyl-2-aminobutyrate	Peptide	gamma-glutamyl	37092	GC/MS	1904	403.2					133334	205019	191009	173595	137496		251274	97775	128994	72445	186453	182891	84719	158200	203716	497709	398770	521517	422355	391192	436288	317341	338761	432376	476391
464	gamma-glutamylcysteine	Peptide	gamma-glutamyl	1778	LC/MS Pos	1274	251.1	636-58-8;	842	C00669	HMDB01049	677037	868938	1001031	826125	700032	420807	1151188	996782	792988	478434	876682	683283	570121	628648	902906	743708	966618	873949	784593	778633	753594	438509	614712	513093	671503
468	gamma-glutamylglutamine	Peptide	gamma-glutamyl	2730	LC/MS Pos	806	276.1	10148-81-9;	150914		HMDB11738	253305	279569	354691	257949	281191	170584	262294	278478	269236	184876	336097	266319	252634	262611	356389	868618	791668	812319	729566	694425	674997	764321	637047	750200	744143
465	gamma-glutamylglycine	Peptide	gamma-glutamyl	33949	GC/MS	1934	375.2	1948-29-4;	165527		HMDB11667	365672	376956	479304	359123	598939	195549	908956	681271	672471	219921	413075	244947	207678	356741	445487	1336571	1221801	1504284	1176200	1223202	1468231	840139	917764	1397005	1264639
463	gamma-glutamylisoleucine*	Peptide	gamma-glutamyl	34456	LC/MS Pos	2644	261.2				HMDB11170	27198	54079	41279	45897	53321	11015	33523	29308	24455	28351	56329	51906	21706	37640	40438	113943	83309	120495	88605	81406	339815	123282	141036	165098	266167
462	gamma-glutamylleucine	Peptide	gamma-glutamyl	18369	LC/MS Pos	2744	261.2	2566-39-4;	151023		HMDB11171	18394	36945	44218	37354	43318		38883	33575	42993	17419	43598	40604	20316	27230	29893	194153	156848	198668	165685	169279	629637	222154	275387	302602	469285
470	gamma-glutamylphenylalanine	Peptide	gamma-glutamyl	33422	LC/MS Pos	2846	295.1	7432-24-8;	111299		HMDB00594	38212	45682	46447	45974	44885	23310	44567	44160	38564	26269	35201	38744	28877	36484	37101	94591	89858	87684	79434	92125	182938	64500	82638	88293	114539
471	gamma-glutamyltyrosine	Peptide	gamma-glutamyl	2734	LC/MS Pos	2073	311.2	7432-23-7;	94340			59486	82967	98308	90011	88933	35871	101113	91591	78208	35607	75616	53128	37307	55197	67308	303469	289755	298989	350963	294391	458827	149834	210810	228591	332345
460	gamma-glutamylvaline	Peptide	gamma-glutamyl	32393	LC/MS Pos	2040	247.2	2746-34-1;			HMDB11172	31857	36957	56793	56454	51573	14489	18914	30660	22440	14781	42986	35541	33673	40034	41409	217873	139425	201025	169201	152477	448904	177822	226088	228087	337985
620	gluconate	Carbohydrate	Nucleotide sugars, pentose metabolism	587	GC/MS	1879.4	333	527-07-1;	10690	C00257	HMDB00625	348917	905948	936618	948208	857290	161877	458807	349839	342650	210658	1093956	681163	528066	946423	729812	2026538	2066209	2582335	2328368	2518480	2982102	1654318	1254744	2208278	2338464
589	glucose	Carbohydrate	Glycolysis, gluconeogenesis, pyruvate metabolism	20488	GC/MS	1866.8	217.1	50-99-7;	79025	C00031	HMDB00122	116310312	131116344	145267712	144696896	163593360	97975384	193515632	175536704	192373536	101223504	145140864	111302392	81449424	116537520	132979240	247457984	181753264	260053408	239027200	232594368	258330240	249782192	165755440	318936256	297889440
588	glucose 1-phosphate	Carbohydrate	Glycolysis, gluconeogenesis, pyruvate metabolism	15561	GC/MS	2017	299.1	56401-20-8;	65533	C00103	HMDB01586	568435	1387858	1296520	738168	1082098	1149435	1798379	1801540	2592918	710167	1428814	1704491	3518860	1241077	1621973	2855520	2683405	4094351	4268094	2998159	4553559	3693103	5033581	11254810	3971456
587	glucose-6-phosphate (G6P)	Carbohydrate	Glycolysis, gluconeogenesis, pyruvate metabolism	31260	GC/MS	2042.7	387.2	103192-55-8;		C00668	HMDB01401	45516704	46989592	52955672	51994472	69311440	46780168	68669624	64393440	81920448	45539488	63281936	52255384	20745926	47296308	64541504	171715056	163876576	156633824	180642880	148212816	129906064	95030912	92933032	136266448	130653040
39	glutamate	Amino acid	Glutamate metabolism	57	GC/MS	1611.9	246	56-86-0;	611	C00025	HMDB03339	1159481984	1560423552	1643512320	1573529984	1679696768	689101888	1472058752	1564751232	1299511296	647777536	1389219328	1194055168	1009068096	1340392576	1522114048	1978210560	1900187008	2057560064	1967455488	1753536000	2163016192	1940081280	2091014784	2336861440	2007651456
44	glutamate, gamma-methyl ester	Amino acid	Glutamate metabolism	33487	LC/MS Pos	1062	162.1	1499-55-4 ;	73913			42442	53100	67347	60991		38813	57153	36650	48219	17504	63624	44660	35584	45534	63736	237432	270195	292904	242948	213741	63183	139666	101198	155165	152463
45	glutamine	Amino acid	Glutamate metabolism	53	LC/MS Pos	684	147.2	56-85-9;	5961	C00064	HMDB00641	5454331	6118489	6901144	7329646	7908584	5891555	6235831	6009622	6106421	5621898	6360790	6071232	7252819	6277769	6752408	9662681	11981625	9683441	11952095	12510214	8402420	12591301	11197448	13394399	8650140
69	glutarate (pentanedioate)	Amino acid	Lysine metabolism	396	GC/MS	1433.6	261	110-94-1;	4418048	C00489	HMDB00661	88010	152979	148985	132785	158248	53553	106294	100903	94079	55227	91144	85943	57679	90079	89367	163938	124897	174897	164709	178539	130208	168716	161282	158795	121972
298	glutathione, oxidized (GSSG)	Amino acid	Glutathione metabolism	27727	LC/MS Pos	1535	613.1	103239-24-3;	6535911215652	C00127	HMDB03337	357246	647755	528056	540933	658336	277685	338832	536523	676269	501608	644181	462769	626630	245370	563873	8454949	8791913	11137412	10829668	10729110	13387915	13676375	10955480	15741299	12655652
295	glutathione, reduced (GSH)	Amino acid	Glutathione metabolism	2127	LC/MS Neg	806	306.1	70-18-8;	124886	C00051	HMDB00125	2180697	3047439	3287739	2757029	2664059	1885959	3257215	3470150	3180150	1809417	2659233	2263736	2013182	2223179	2797126	4084783	4508851	6462434	4506250	5551071	3386307	3902022	3687352	3214443	4778166
585	glycerate	Carbohydrate	Glycolysis, gluconeogenesis, pyruvate metabolism	1572	GC/MS	1360.7	189	600-19-1;	752	C00258	HMDB00139	1372151	2145732	2330690	2114042	2648657	599732	1635039	1647693	1127679	617998	2068276	1703943	1472162	1784985	1787610	2808948	2752315	2370229	2892363	2176687	5169615	5083646	3620910	6478192	3549537
959	glycerol	Lipid	Glycerolipid metabolism	15122	GC/MS	1311	205	56-81-5;	753	C00116	HMDB00131	84609032	88528744	89547200	87787768	85924040	58147520	100957184	91466552	91775304	54635304	77577640	66868380	62557920	65598092	75980880	280247520	238802784	308803680	272751200	297649632	149822688	167538224	134484752	172000368	148158560
961	glycerol 3-phosphate (G3P)	Lipid	Glycerolipid metabolism	15365	GC/MS	1719.7	357.1	29849-82-9;	754	C00093	HMDB00126	67957112	112020504	114181904	81011504	105651960	28248824	89146744	91308472	76532536	39022732	71320096	57072652	35817048	49409832	77330872	135602064	143462352	168374128	157524608	132258176	309817312	164832576	163523040	194147776	330551584
957	glycerophosphoethanolamine	Lipid	Glycerolipid metabolism	37455	GC/MS	1906	357.1	33049-08-0;	123874	C01233	HMDB00114	26815582	42215664	46647276	38086532	50247120	14085202	36037916	40183780	34176660	14384268	32415888	29262694	17297588	25649004	36107096	47593164	33800332	54459712	39689212	40013540	131858368	46684960	55340840	69847912	109128144
962	glycerophosphorylcholine (GPC)	Lipid	Glycerolipid metabolism	15990	LC/MS Pos	694	258.1	28319-77-9;	657272	C00670	HMDB00086	17201708	17675230	16870554	15382992	16469622	20751162	20405506	20097426	21573054	21161908	15183413	15699052	13501559	14422151	15950764	7730043	5579266	8137418	5725959	6160160	22167568	11807693	15131245	12956278	23402016
1	glycine	Amino acid	Glycine, serine and threonine metabolism	11777	GC/MS	1166	101.9	56-40-6;	5257127750	C00037	HMDB00123	240651088	400646976	407150752	349218656	405182944	153601104	459132736	506296992	411323296	169191280	264499248	230592416	162257616	210769360	272276896	1057925056	887756928	1082620672	912199232	991063488	1277178752	846067328	890789696	1097470336	1134837376
1430	glycolate (hydroxyacetate)	Xenobiotics	Chemical	15737	GC/MS	1119	177	79-14-1;	3698251757	C00160	HMDB00115	1147382	1272704	1105085	1326348	1896466	1031303	4611373	4212361	2224802	723256	736223	716284	665260	671700	762549	772802	685592	633081	784902	655310	1100377	955251	846059	1220857	787619
315	glycylisoleucine	Peptide	Dipeptide	36659	LC/MS Pos	2080	189.1	19461-38-2;				38177	56795	62790	72518	79667	19021	30961	36629	32879	19628	46478	37570	24374	40965	46767	136865	98040	107343	103534	105658	162590	63927	86313	80686	146782
316	glycylleucine	Peptide	Dipeptide	34398	LC/MS Pos	2236	189.1	869-19-2;	928431548899	C02155	HMDB00759	49885	73371	96705	88937	109823	30255	39723	49357	41187	32298	69671	51252	49506	62029	64750	193425	144548	153688	141369	167684	222941	120265	152768	153829	228989
319	glycylphenylalanine	Peptide	Dipeptide	33954	LC/MS Neg	2193	221.2	3321-03-7;	154934492953			3821	6731	6606	6179	7864		4301	3899	3093		3594	3514		4253	3944	6797	8852	4464	7946	6997	11862	5901	10034	6984	11285
314	glycylproline	Peptide	Dipeptide	22171	GC/MS	1874.8	373.1	704-15-4;	30136256993386		HMDB00721	801689	1042170	994366	1053697	1138582	348625	1130293	961463	644175	327693	877388	600128	478876	876745	1064067	1739933	2063365	1846010	2004401	1846171	3962889	1879173	2016942	3157256	2573273
320	glycyltyrosine	Peptide	Dipeptide	33958	LC/MS Neg	1446	237.2	658-79-7;	928296994980			2917	5897	5160	7226	5782		3511	4129		2339	4675	3145		2730	3333	10337	7471	10473	7669	9855	21231	8845	10588	10855	18519
311	glycylvaline	Peptide	Dipeptide	18357	LC/MS Pos	1572	175.1	1963-21-9;	27248076994979			41892	48157	54057	37268	61404	31568	28034	31932	21017	29635	38418	33428	35394	24181	43339	139034	100177	107157	112613	104363	139209	101376	89117	122654	122564
1220	guanine	Nucleotide	Purine metabolism, guanine containing	418	GC/MS	1942.3	352.1	73-40-5;	764	C00242	HMDB00132	1284210	1619544	1584343	1699678	2112179	601640	800209	865631	859993	657042	1450094	1144462	704424	1172961	1315969	5529534	5550078	6224627	6249712	6530317	612840	695904	543966	882809	661611
1224	guanosine	Nucleotide	Purine metabolism, guanine containing	1573	LC/MS Neg	1675	282.1	118-00-3;	6802	C00387	HMDB00133	22619	26230	21678	26634	23880	18216	20035	16739	19953	19298	27949	20935	25454	24296	21435	95713	70016	94543	87650	99366	32769	26083	17778	38359	31795
1227	guanosine 5'- monophosphate (5'-GMP)	Nucleotide	Purine metabolism, guanine containing	2849	LC/MS Pos	1300	364	5550-12-9;	761	C00144	HMDB01397	196447	200028	235454	173900	208866	191519	242217	234499	224564	169210	230671	203747	168631	193925	196973	23092	24591	64968	40371	52285	47750	120103	30204	134532	43269
53	histidine	Amino acid	Histidine metabolism	59	LC/MS Neg	757	154.1	5934-29-2;	7733651426	C00135	HMDB00177	62238	75571	101429	71498	59384	129053	235764	250959	235019	118907	251111	208716	237264	200667	291150	533790	604583	552618	577346	505046	902077	833293	750656	843488	865214
62	histidinol	Amino acid	Histidine metabolism	15316	GC/MS	1790.2	254.1	1596-64-1;	165271	C00860	HMDB03431	190948	492937	465809	382191	467075	153719	282468	246311	210772	39936	835151	700503	637351	1056305	1186648	1300610	2089507	1833550	2140387	2482463	495902	217861	301722	479226	175535
650	homocitrate	Energy	Krebs cycle	39601	LC/MS Neg	568.8	205.1	3562-74-1;	439459	C01251	HMDB03518	139261	213308	204426	197782	271757	64991	74447	78495	82963	64433	171288	145076	140353	162839	170337	390669	288489	401794	292705	337312	132416	97548	93041	115386	138678
243	homocysteine	Amino acid	Cysteine, methionine, SAM, taurine metabolism	40266	GC/MS	1648.2	234	454-29-5;	778	C00155	HMDB00742	102248	216530	259961	189449	215418	73251	250913	288604	197452	73854	138489	142003	89139	116205	178063	937911	813221	822654	860021	695639	2049373	618617	722991	1268309	1198928
12	homoserine	Amino acid	Glycine, serine and threonine metabolism	23642	GC/MS	1471	218.1	672-15-1;	126476971022	C00263	HMDB00719	8197586	13895798	14795611	12919319	13321813	2322333	1811798	2108043	1522759	2133804	6968931	5208031	3989610	6050017	6802213	36564804	58687684	42461116	52338332	51669652	4471823	8302471	8942527	6590192	14179075
232	hypotaurine	Amino acid	Cysteine, methionine, SAM, taurine metabolism	590	GC/MS	1598.5	188	300-84-5;	107812	C00519	HMDB00965	7859733	9670773	10318658	10893089	10541237	4550939	13115352	8856395	8628625	4995169	10705295	7512573	6448005	10173088	12410768	46077788	52033936	37544960	53491120	39271992	70801704	36966484	51917680	46894460	43394808
1190	hypoxanthine	Nucleotide	Purine metabolism, (hypo)xanthine/inosine containing	3127	GC/MS	1759.2	265	68-94-0;	790	C00262	HMDB00157	1037527	2143897	1644008	1778654	3145235	512591	1421821	1417818	983279	333779	1452916	1265216	2492663	1297460	1383267	27242770	23326016	28329356	26769590	29208632	62073660	28972770	34329140	41473432	44620040
63	imidazole lactate	Amino acid	Histidine metabolism	15716	GC/MS	1810.3	153	14403-45-3;	440129	C05568	HMDB02320	195337	278241	271796	264088	237490	237383	1075963	1089098	800160	199539	1059955	867086	487643	729095	1156673	850303	1094866	868165	1057602	1083383	6694199	1779377	2365110	2268915	4467707
1192	inosine	Nucleotide	Purine metabolism, (hypo)xanthine/inosine containing	1123	LC/MS Neg	1600	267.2	58-63-9;		C00294	HMDB00195	226840	77098	75928	123281	91014	72522	231210	69868	69005	120715	138380	105447	149597	144919	128441	254994	196064	234071	220746	300620	183663	75107	89179	120314	127784
974	inositol 1-phosphate (I1P)	Lipid	Inositol metabolism	1481	GC/MS	2057.8	318.1	106032-59-1;		C04006	HMDB00213	2624349	2970600	2645853	2936771	3159978	1608203	2596836	2116157	2087256	1641276	2741412	2537724	1562638	2536348	2742647	5059194	6089266	4656434	5548331	4308962	6685617	4916350	5014294	6519658	5353502
595	Isobar: fructose 1,6-diphosphate, glucose 1,6-diphosphate, myo-inositol 1,4 or 1,3-diphosphate	Carbohydrate	Glycolysis, gluconeogenesis, pyruvate metabolism	36984	LC/MS Neg	572	339					49189	74922	119284	72187	137590	36467	194486	269901	152727	55386	99897	61207	57940	43006	87018	497297	509426	453101	467408	435282	580140	528525	548769	811246	513644
629	Isobar: ribulose 5-phosphate, xylulose 5-phosphate	Carbohydrate	Nucleotide sugars, pentose metabolism	37288	GC/MS	1935	357.2					405751	499553	499111	536914	545532	379783	677041	838324	607424	225677	395528	378051	182897	392622	489098	1459406	1298524	1605729	1257574	1113377	2835467	1806890	2059495	1725689	2737726
519	Isobar: UDP-acetylglucosamine, UDP-acetylgalactosamine	Carbohydrate	Aminosugars metabolism	38673	LC/MS Neg	661	606.1					151850	237264	166241	202004	231970	240211	245634	240511	241011	274267	140426	177641	135237	178083	153129	1055223	1140746	996327	1121989	1088681	1408794	690550	1029402	1065380	1209555
190	isoleucine	Amino acid	Valine, leucine and isoleucine metabolism	1125	LC/MS Pos	1614	132.1	73-32-5;	791	C00407	HMDB00172	7740333	9840252	10246813	10263392	9963741	3830245	6832569	6901600	5607765	3939768	9549071	7652294	6797595	7505407	10378428	41897184	33752720	38854764	36318512	35869736	70758832	40600808	49294680	52286540	63015940
406	isoleucylglycine	Peptide	Dipeptide	40008	LC/MS Pos	1732	189.2	868-28-0;	342532			62296	102992	93322	95285	106590	21314	57597	58520	50983	34271	69130	54233	47897	64435	81364	260819	258221	199297	226175	248221	285288	160915	187330	222030	270556
358.1	isoleucylthreonine	Peptide	Dipeptide	42968	LC/MS Neg	2250	231.3					38720	66024	53121	61914	70269	10979	37297	38495	27080	19067	40617	48609	26906	44946	48462	105888	113278	82632	108469	131697	135584	84203	87490	109694	121884
152	kynurenine	Amino acid	Tryptophan metabolism	15140	LC/MS Pos	1902	209.1	2922-83-0;	1611666971029	C00328	HMDB00684	30936	43520	48134	32141	48821		19501	27197			33486	41506	19336	41189	26333	57849	53544	93717	69378	79646	66711	47043	54656	61585	71636
1143	lanosterol	Lipid	Sterol/Steroid	1128	GC/MS	2388	393.3	79-63-0;	246983	C01724	HMDB01251	2233020	3663232	3435975	3585595	4023693	1146768	2845755	2649107	2229224	1169916	2903414	2482699	1560805	2623942	3131391	2369302	1675347	2220867	2178981	2311246	1048528	1207804	908026	995346	1102673
191	leucine	Amino acid	Valine, leucine and isoleucine metabolism	60	LC/MS Pos	1674	132.2	61-90-5;	70457986106	C00123	HMDB00687	7219142	10576857	10564658	10218299	11329685	3662965	6532567	6271831	5305371	3925726	8923625	7156171	6769816	6543063	9278277	39893604	38762952	42560336	39984648	42601024	85273984	38611620	47268828	56451560	70858392
673	linoleate (18:2n6)	Lipid	Essential fatty acid	1105	LC/MS Neg	5533	279.3	60-33-3;	5280450	C01595	HMDB00673	10852195	5643713	22082604	21452200	18616506	9998780	11637528	34840744	14775182	8947653	16652044	14860452	11903737	12922761	17581576	20695990	29748166	31498994	21932380	16943288	34912380	41513932	53174736	28410338	19656362
677	linolenate [alpha or gamma; (18:3n3 or 6)]	Lipid	Essential fatty acid	34035	LC/MS Neg	5450	277.3			C06427	HMDB01388	2590831	1302814	4547422	4216452	3802099	2184705	1937766	6142091	2645278	2205157	3258129	3036640	3015194	2667192	3513101	7913262	13733093	13446493	9422016	7549507	9371508	13048078	16917144	8872821	4524581
75	lysine	Amino acid	Lysine metabolism	1301	LC/MS Pos	603	147.2	56-87-1;	5962	C00047	HMDB00182	824271	786554	914400	892587	841882	713116	1076001	1013593	1074457	823952	975254	909942	895931	945351	1090858	1645402	1372352	1573300	1533668	1465326	3583932	1260337	1686337	1729881	2643034
667	malate	Energy	Krebs cycle	1303	GC/MS	1502	233	6915-15-7;	525	C00149	HMDB00156	50803324	80061248	85608280	81397952	96394328	23004614	69891192	72250896	55514684	22454588	62102584	46406600	30688130	47635744	62125956	96717176	91046656	123027992	99662488	95206344	55220152	36289100	36138320	45396924	62932168
548	mannitol	Carbohydrate	Fructose, mannose, galactose, starch, and sucrose metabolism	15335	GC/MS	1839	319.1	69-65-8;	6251	C00392	HMDB00765	2195192	3677228	4622016	3503544	3868166	1355740	4381232	3089004	3522751	1573103	4027458	3102682	2487090	3643124	3752057	34417180	32560380	33166486	33779860	33643996	29831064	31323714	28694750	39984908	31349232
554	mannose-6-phosphate	Carbohydrate	Fructose, mannose, galactose, starch, and sucrose metabolism	1470	GC/MS	2035.9	387.2	70442-25-0;104872-94-8;		C00275	HMDB01078	7971166	7805838	7953312	8014230	10029589	8179884	11769452	11609913	13745555	7199527	8956140	8047481	3292855	6526452	9342586	19549782	19188860	19063352	21295182	16679318	19386236	11997042	11894651	19184574	18001812
704	margarate (17:0)	Lipid	Long chain fatty acid	1121	LC/MS Neg	5733	269.3	506-12-7;	10465		HMDB02259	240210	133170	384969	318255	305343	309139	226039	552062	287415	246746	326974	269993	240617	281423	349435	222976	411458	353017	257868	226627	452040	533810	929083	355697	251950
237	methionine	Amino acid	Cysteine, methionine, SAM, taurine metabolism	1302	LC/MS Pos	1252	150.1	63-68-3;	69920876137	C00073	HMDB00696	816059	1002701	1076568	1020025	1197008	579658	918314	900729	744872	583195	968983	790365	661073	824770	959203	3779640	3512723	3430496	3470992	3281334	3313196	2467357	2496256	3052836	3016095
1294	methylphosphate	Nucleotide	Purine and pyrimidine metabolism	37070	GC/MS	1221	240.9	7023-27-0;	13130			3937415	2150272	2182708	3139526	3808951	2959717	3759230	1966513	2410285	2009084	2934269	3234086	3584297	3690877	4506556	10839179	12171520	8987070	11884425	9352071	7279765	5028189	8129768	9737314	8688873
971	myo-inositol	Lipid	Inositol metabolism	19934	GC/MS	1924.9	217	87-89-8;		C00137	HMDB00211	48595004	64316132	59627824	68521056	64399340	23651892	63512860	48406656	48100192	22865346	63232760	47665460	42782092	57025496	71062224	640118464	625448448	657934656	683768896	578018816	635565760	413446368	484530912	564989888	468152544
698	myristate (14:0)	Lipid	Long chain fatty acid	1365	GC/MS	1789.7	285.2	544-63-8;	11005	C06424	HMDB00806	779804	978632	878089	627249	907274	516873	469097	680719	466501	491887	702424	711302	547555	915746	784203	2118738	1839302	2030239	2146261	2037192	2085936	1637346	1957201	2033334	1846635
699	myristoleate (14:1n5)	Lipid	Long chain fatty acid	32418	LC/MS Neg	5338	225.3	544-64-9 ;	5281119	C08322	HMDB02000	29591	17361	22553	20281	21142	21012	17781	19256	21914	22679	22803	26137	15730	21523	21517	121380	131643	163865	118726	110494	82477	70819	111717	67753	61668
81	N-6-trimethyllysine	Amino acid	Lysine metabolism	1498	GC/MS	1583	318.2	23284-33-5;	159659	C03793	HMDB01325	128210	209967	215324	274115	342139	72549	287233	205601	102083	105581	152793	134828	180929	230131	176440	761661	867470	911841	1043520	890086	1385944	765714	841861	1070767	1008758
31	N-acetyl-beta-alanine	Amino acid	Alanine and aspartate metabolism	37432	GC/MS	1420	158	3025-95-4;	76406	C01073		132140	176590	160532	167712	205295	154004	326733	212526	191452	139937	115031	120949	69589	166712	147421	658574	720323	723198	805248	846504	1473986	1584939	1609631	1817980	1333492
33	N-acetylalanine	Amino acid	Alanine and aspartate metabolism	1585	GC/MS	1307.5	158	97-69-8;	88064	C02847	HMDB00766	1217919	1404465	1410431	1502415	1399055	538493	1649954	1285091	1086188	485329	1453749	939189	804579	1193338	1474016	19712448	19258940	19152494	19935440	19476676	13898850	16415862	8098075	20284272	17193408
257	N-acetylarginine	Amino acid	Urea cycle; arginine-, proline-, metabolism	33953	LC/MS Pos	1087	217.2	155-84-0;	674271615663	C02562	HMDB04620	123608	161867	173120	168266	155576	88577	129051	121539	121585	89614	179029	134453	127387	142792	157676	361919	300413	371903	344964	310738	319802	282414	311235	348805	331604
35	N-acetylaspartate (NAA)	Amino acid	Alanine and aspartate metabolism	22185	GC/MS	1648.5	274	997-55-7;997-55-7 ;	65065	C01042	HMDB00812	1873554	2877510	3210390	2642352	3368309	1192224	3614569	3683738	3035426	1354676	1967558	1443046	1143767	1640918	2019864	1493515	1258943	1426392	1250121	1310441	4306558	2061132	1821960	2923022	2912132
511	N-acetylglucosamine	Carbohydrate	Aminosugars metabolism	15096	GC/MS	1934.5	245	7512-17-6;	24139	C00140	HMDB00215	2931595	3118995	3181355	2548069	4253239	7349046	3174845	2761182	2953754	1951410	2844207	2742201	1738222	2671461	2318961	775987	658934	813833	712155	899716	1192218	584067	577542	1189169	846385
513	N-acetylglucosamine 6-phosphate	Carbohydrate	Aminosugars metabolism	15107	GC/MS	2096.2	387.2	102029-88-9;	10040501	C00357	HMDB02817	1547400	2666167	3164758	2673986	2991486	1072485	3070958	2951097	2444793	1158723	2532269	2134595	928264	1833774	2647222	7496549	7496612	8057507	7982667	7125061	14244425	6907905	6536576	12192619	11189318
50	N-acetylglutamate	Amino acid	Glutamate metabolism	15720	LC/MS Pos	1492	190.1	5817-08-3;	1549099	C00624	HMDB01138	1425944	1826376	2002741	1731909	1895749	649324	1253618	1299701	1074036	707721	1682653	1335335	1154647	1339605	1709085	800654	698146	849891	1040352	715202	264810	1023060	889592	1042870	404825
52	N-acetylglutamine	Amino acid	Glutamate metabolism	33943	LC/MS Neg	783	187.1	2490-97-3;	182230	C02716	HMDB06029	301077	463788	386148	387061	481286	151968	243583	289598	249094	159323	375781	388251	315898	407234	396599	773896	869065	693400	856547	829508	660307	476177	423629	537505	573774
4	N-acetylglycine	Amino acid	Glycine, serine and threonine metabolism	27710	GC/MS	1396.4	143.9	543-24-8;	10972		HMDB00532	937686	1728219	2006911	1486351	1903089	1982116	7850686	7889766	6706681	1736874	1376825	1043903	811332	1133952	1632157	14639692	12234953	14740502	13761218	13473018	21289034	14446189	15142047	20776338	18879590
54	N-acetylhistidine	Amino acid	Histidine metabolism	33946	LC/MS Neg	913	196.2	39145-52-3;	75619	C02997		18777	16433	32671	14263	13191	33413	32508	36690	32909	32061	125484	46578	87545	46599	121599	101188	92711	107284	87983	91260	107855	84182	100264	90938	118396
239	N-acetylmethionine	Amino acid	Cysteine, methionine, SAM, taurine metabolism	1589	LC/MS Neg	1805	190.1	65-82-7;	448580	C02712	HMDB11745	327411	520679	529052	506708	525036	121496	261027	273233	218795	126224	532647	469930	358525	453424	546136	689022	753958	612089	731110	707788	487628	442041	487510	555217	511588
131	N-acetylphenylalanine	Amino acid	Phenylalanine & tyrosine metabolism	33950	LC/MS Neg	2590	206.2	2018-61-3;	74839	C03519	HMDB00512	6653	14691	12573	14611	13858		9358	9070	5662		10115	8861	5606	9043	10631	16392	20912	14756	18961	20104	26561	18363	17765	31905	18637
283	N-acetylputrescine	Amino acid	Polyamine metabolism	37496	LC/MS Pos	895	131.1	18233-70-0;	122356	C02714	HMDB02064	606591	692001	765246	704105	722161	497444	520683	548700	550675	470565	612350	508316	467724	538032	602234	5718695	3886592	5203918	3766120	4657074	3644230	2740058	2483383	3187981	3849760
10	N-acetylserine	Amino acid	Glycine, serine and threonine metabolism	37076	GC/MS	1526	218	97-14-3;	65249		HMDB02931	87521512	138218704	142218144	131136328	156595168	63375704	162287040	164917968	137406256	72707856	108459816	85730136	55725480	88131736	112614288	129125912	110340488	124135856	114553112	123736640	138425024	57035992	63405776	81874376	95597144
18	N-acetylthreonine	Amino acid	Glycine, serine and threonine metabolism	33939	LC/MS Neg	846	160.1	17093-74-2;	4651717	C01118		493573	641365	690175	590889	655426	384060	541205	591509	519872	359519	576354	486406	464275	483216	588719	1932527	1537711	1819564	1518907	1629799	1598082	1038159	1132545	1242475	1464144
132	N-acetyltyrosine	Amino acid	Phenylalanine & tyrosine metabolism	32390	LC/MS Neg	1677	222.2	537-55-3 ;	68310		HMDB00866	171388	254289	263566	246441	230829	67398	122606	132533	106195	61409	239338	218054	163157	214101	247254	273006	348909	299927	363029	388388	553223	441578	407119	638211	530656
196	N-acetylvaline	Amino acid	Valine, leucine and isoleucine metabolism	1591	LC/MS Pos	2654	160.1	96-81-1;	66789		HMDB11757	19611	37695	58987	34194	28633	10578	28258	29319	21880	20328	43214	44781	25319	36591	35303	51836	64063	66212	50855	62616	148359	109062	109780	140492	101468
264	N-alpha-acetylornithine	Amino acid	Urea cycle; arginine-, proline-, metabolism	32984	LC/MS Pos	724	175.1	6205-08-9;	6992102439232	C00437	HMDB03357	231805	323427	314712	325829	358143	88436	222506	209068	173598	81659	236784	216867	198932	205349	254567	1125113	1295174	960364	1254138	1286106	462171	320866	449296	456189	318807
34	N-carbamoylaspartate	Amino acid	Alanine and aspartate metabolism	1594	GC/MS	1749	257.1	923-37-5;	5460257	C00438	HMDB00828																833787	2042479	847930	1852596	1986223
231	N-formylmethionine	Amino acid	Cysteine, methionine, SAM, taurine metabolism	2829	LC/MS Neg	1541	176.1	4289-98-9;	439750	C03145	HMDB01015	45282	82238	74557	79088	95795	18517	51316	59612	46528	21300	72052	62646	49838	59482	70813	217711	290217	224541	288707	283597	301852	312264	326405	386191	279839
1236	N1-methylguanosine	Nucleotide	Purine metabolism, guanine containing	31609	LC/MS Pos	1850	298.1	2140-65-0;	96373		HMDB01563	102225	106057	137571	120930	126922	50921	87304	74825	81364	59115	105326	78912	68905	70631	90270	297896	252030	283598	247015	254426	503035	291090	248847	381729	420036
1239	N2,N2-dimethylguanosine	Nucleotide	Purine metabolism, guanine containing	35137	LC/MS Pos	2157	312.1	2140-67-2;	92919		HMDB04824	64613	76863	78735	100607	86369	26948	39324	41835	37929	31177	72009	43677	42816	72181	58986	224239	216340	138300	231488	281639	386290	224931	284267	301226	297242
85	N6-acetyllysine	Amino acid	Lysine metabolism	36752	LC/MS Neg	1056	187.1	692-04-6;	699197892832	C02727	HMDB00206	57123	89258	70255	59015	86714	45469	99072	102498	87573	36292	62476	50579	53798	61653	95643	174582	111357	230169	140970	169852	616453	148386	186908	170030	363145
1242	N6-carbamoylthreonyladenosine	Nucleotide	Purine metabolism, guanine containing	35157	LC/MS Pos	2656	413	24719-82-2;				28811	39344	42933	29491	49610	29282	42894	38734	40554	16244	39484	22044	23286	22470	39929	121363	87192	105031	101484	105437	207455	95513	122332	154041	171972
1324	nicotinamide	Cofactors and vitamins	Nicotinate and nicotinamide metabolism	31480	GC/MS	1493.7	151	98-92-0;	936	C00153	HMDB01406	443838	824223	899881	682230	924829	239767	671142	850721	639066	307154	608385	559547	467842	470657	643615	3121610	3797982	3194395	3034701	2668986	1904421	2169665	1417548	2295319	2351045
1327	nicotinamide adenine dinucleotide (NAD+)	Cofactors and vitamins	Nicotinate and nicotinamide metabolism	5278	LC/MS Neg	1411	661.8	53-84-9;	1.08977e+18	C00003	HMDB00902	695298	1073789	1141692	1140405	1131353	466202	1165080	1240291	993068	512319	1085124	946983	679398	1009510	1151042	2415468	2691711	2370779	2544139	2277460	1759710	2100949	2129991	2272426	2035844
1328	nicotinamide adenine dinucleotide reduced (NADH)	Cofactors and vitamins	Nicotinate and nicotinamide metabolism	31475	LC/MS Neg	1554	664.1	58-68-4 ;606-68-8;	439153	C00004	HMDB01487		6314	9231	4836	4713	8736	4425	17783	7507		3817				4121		2392	8559	2572						7034
1326	nicotinamide ribonucleotide (NMN)	Cofactors and vitamins	Nicotinate and nicotinamide metabolism	22152	LC/MS Pos	886	335.1	1094-61-7;	14180	C00455	HMDB00229	1713657	1504542	1881016	1373060	1488112	1072789	1088737	1082306	1143575	1132961	1840278	1431753	1489687	1375391	1811180	2573279	2048094	2366637	1980742	1975932	1387861	1212501	1025349	1083208	1521507
1334	nicotinamide riboside*	Cofactors and vitamins	Nicotinate and nicotinamide metabolism	33013	LC/MS Pos	955	255.1	1341-23-7;		C03150	HMDB00855	77258	90999	125590	123497	139915	39531	60404	62488	69814	55120	107648	101324	82793	86082	87950	345157	253336	348396	242576	308454	183420	90482	54554	128598	200582
1338	nicotinate	Cofactors and vitamins	Nicotinate and nicotinamide metabolism	1504	GC/MS	1334.1	180	59-67-6;	938	C00253	HMDB01488	567480	601545	649981	532982	557196	217281	683745	608194	354722	98656	362726	299944	370007	274555	441117	3173301	2758069	3067852	2703816	3326734	2678330	1025609	1025281	1587282	1940515
1341	nicotinate ribonucleoside*	Cofactors and vitamins	Nicotinate and nicotinamide metabolism	33471	LC/MS Pos	1105	256	2625-49-2;	161233	C05841	HMDB06809	171966	221947	220166	247003	269783	138474	181904	177197	159892	119834	205388	205056	160902	230792	207836	1350954	862888	1343662	907576	1118046	1480186	519431	680769	610688	1522335
14	O-acetylhomoserine	Amino acid	Glycine, serine and threonine metabolism	31539	GC/MS	1508	128	7540-67-2;	439389	C01077		3212317	5398957	4935847	4364752	13704483	3452518	1203811	1764512	1007011	1841033	2568435	2098358	1779882	2784498	2528978	34606584	30924636	30990262	39202872	25755124	4614081	8750427	10851251	8168955	14732584
149.2	o-Tyrosine	Amino acid	Phenylalanine & tyrosine metabolism	43392	LC/MS Pos	1883	182	2370-61-8;	91482				57284	36732	37349	21826		28539			21049	15440	41451	34076	51082	19868	104130	369842	131681	281159	249813	477011	112861	232001	329284	136917
708	oleate (18:1n9)	Lipid	Long chain fatty acid	1359	GC/MS	1984.4	339.2	112-80-1;	445639	C00712	HMDB00207	128262976	145062544	135563136	115537144	141713920	58361512	89155128	75178568	78902608	69921384	111639760	100991592	72538184	99422528	125434496	83498056	62453256	69837592	76279072	62717764	136899904	85574288	103142184	98101120	155192672
300	ophthalmate	Amino acid	Glutathione metabolism	34592	LC/MS Pos	1457	290.1	495-27-2;	9817431		HMDB05765	259855	298890	422860	341064	401572	156020	259897	287086	229594	161101	310449	217300	222901	244890	349194	1647428	1056973	1498267	1053751	1004977	1481780	1484053	1342991	1471234	1895106
258	ornithine	Amino acid	Urea cycle; arginine-, proline-, metabolism	1493	GC/MS	1763.8	141.9	3184-13-2;	6262	C00077	HMDB03374	69274112	89466096	96109360	105070832	98560672	24447328	117734496	81622136	83441408	31448284	122190368	103363216	88769272	117476264	136054784	438103392	453506016	400695904	464649120	400221888	427057600	184484224	251922288	346858880	281612096
1267	orotate	Nucleotide	Pyrimidine metabolism, orotate containing	1505	GC/MS	1709.6	254.1	50887-69-9;	967	C00295	HMDB00226	425509	365012	359428	364467	463975	117973	165640	134393		27801	113704	127878	89993	96726	221396	3714828	4618763	4245518	4994787	5376249	497169	681410	386924	1039612	399962
1417	p-aminobenzoate (PABA)	Xenobiotics	Benzoate metabolism	596	LC/MS Pos	2120	138.1	150-13-0;	7057990978	C00568	HMDB01392	10540	13820	20994	14669	17466		17888	24187	10989				7621		6499	80003	100265	79934	101216	90537	28467	49080	52168	65574	54626
701	palmitate (16:0)	Lipid	Long chain fatty acid	1336	GC/MS	1905.4	313.2	57-10-3;	985	C00249	HMDB00220	83462376	86806056	83383240	72287552	83482016	52680872	63956544	60774212	59398440	49184028	70545848	57302808	39190004	56289748	66371132	48534180	37944572	42945288	47918936	39867452	71327096	55393244	60509544	63757004	86517416
702	palmitoleate (16:1n7)	Lipid	Long chain fatty acid	1507	GC/MS	1895.6	311.2	373-49-9;	445638	C08362	HMDB03229	25429420	27579578	28557472	25089428	30418052	11761827	21022202	19896678	15782484	13512059	22801604	22879626	13714079	18950218	29383792	33602220	23005424	24162528	28302472	24322782	58637956	31053826	39790624	42326040	57188692
1347	pantothenate	Cofactors and vitamins	Pantothenate and CoA metabolism	1508	LC/MS Pos	2218	220.1	137-08-6;	6613	C00864	HMDB00210	596425	899612	904650	853618	807190	363202	563735	572492	524977	333285	844638	630750	636791	651834	846399	982119	937163	1003764	1016958	972580	2031362	1672601	2036178	2153375	1953611
89	phenylalanine	Amino acid	Phenylalanine & tyrosine metabolism	64	LC/MS Pos	2056	166.1	63-91-2;	69256656140	C00079	HMDB00159	7219279	10240598	11215278	11281047	11094399	3445102	7106321	7439032	6092454	3742481	8746219	7289998	6110373	7688501	8712937	34240716	35808148	31229480	36118856	34201352	49125724	26536120	30541610	38906152	38612484
88	phenyllactate (PLA)	Amino acid	Phenylalanine & tyrosine metabolism	22130	GC/MS	1587.8	193	828-01-3;	3848	C05607	HMDB00779	92638	161110	203181	153951	156364	53487	149614	169411	180983		141405	81962			118493	1263264	1281332	1354904	1470901	1350683	1394040	500421	516816	640917	724233
671	phosphate	Energy	Oxidative phosphorylation	11438	GC/MS	1307.7	298.9	7664-38-2 ;	1061	C00009	HMDB01429	2057897728	2409592064	2584183040	2590728448	2700958720	1520700928	2618538240	2523770112	2237366784	1459857536	2313988864	2106305536	1813318016	2146401664	2329950464	2878752768	2894832128	2851300864	3121101824	2905090560	3679659776	2787537664	2245019392	3589790208	3114841344
1349	phosphopantetheine	Cofactors and vitamins	Pantothenate and CoA metabolism	15504	LC/MS Pos	2323	359.1	NA;	115254	C01134	HMDB01416	46433	32039	39799	40533	38721	26031	55044	48580	57493	34644	55910	51323	27541	43968	60565	56589	23080	65668	41661	43417	41800	32302	22032	43431	67659
80	pipecolate	Amino acid	Lysine metabolism	1444	GC/MS	1396.1	156	4043-87-2;	849	C00408	HMDB00070	495184	701659	762043	764523	579603	173503	485098	465605	337565	142130	612829	553664	407381	524840	793195	5503238	5971455	6037800	6639698	5375858	21516934	10587387	17212918	13354449	16881950
261	proline	Amino acid	Urea cycle; arginine-, proline-, metabolism	1898	LC/MS Pos	796	116.1	147-85-3;	1457426971047	C00148	HMDB00162	3387201	4144347	4579548	4095266	4091819	2053196	3718907	3479906	3429304	1916081	4077624	3155856	3372757	3396244	4397869	15021293	11955029	13951869	11580478	10855665	12757086	11870567	10359124	13526888	12990311
888	propionylcarnitine	Lipid	Fatty acid metabolism (also BCAA metabolism)	32452	LC/MS Pos	1589	218.2	17298-37-2 ;	107738	C03017	HMDB00824	32502	40639	38411	36059	54963	54204	103788	140890	103325	27255	31166	26746	30979	33615	32014	96506	127430	116709	161137	157292	63153	80138	83351	111326	48406
1280	pseudouridine	Nucleotide	Pyrimidine metabolism, uracil containing	33442	LC/MS Neg	1104	243.1	1445-07-4;		C02067	HMDB00767	191620	265996	263923	226254	246635	131517	139772	165390	150009	138587	199649	177513	170127	165583	179706	520828	425008	529362	454727	477205	657440	382534	440234	457006	587055
282	putrescine	Amino acid	Polyamine metabolism	1408	GC/MS	1705.8	174	110-60-1;		C00134	HMDB01414	21411254	23926626	24091766	28730780	27558120	9163238	51603560	32862868	29184642	10046952	30217046	22774076	13848338	22921820	30728234	59985908	54163660	39521084	47640616	52375784	64945948	22319296	32622238	80039464	39557164
1845.5	pyocyanin*	Xenobiotics	Bacterial	43725	LC/MS Pos	2056.1	211.1																				8046742	7013246	7324466	7804495	8252943	6880914	13598557	8317143	15083141	6998082
46	pyroglutamine*	Amino acid	Glutamate metabolism	32672	LC/MS Pos	764	129.2	2353-44-8;	134508			23697	25529	45979	21715	43905		20898	37321	24569	20932			42122	24003	28081	51337	56838	63457	66197	69152	58182	65353	52548	64033	49556
368	pyroglutamylvaline	Peptide	Dipeptide	32394	LC/MS Neg	1755	227.2	21282-10-0;	152416			36700	57846	57041	56828	56171	13925	29155	29225	22068	15281	47531	41931	28843	39861	49175	18805	5991	14911	7186	8171	60901	43188	49249	53234	57510
603	pyruvate	Carbohydrate	Glycolysis, gluconeogenesis, pyruvate metabolism	599	GC/MS	1130.6	217	127-17-3;	107735	C00022	HMDB00243	561778	968116	1053535	896056	1512242	373054	1106979	1448919	714892	350159	684950	498883	290169	445187	684625	980706	809240	676406	812167	748063	1123145	746648	947452	934217	1270762
1366	riboflavin (Vitamin B2)	Cofactors and vitamins	Riboflavin metabolism	1827	LC/MS Pos	3111	377.2	83-88-5;	493570	C00255	HMDB00244	62111	106989	123370	106174	159135	44790	93401	123190	90374	25843	78893	51564	44958	43570	55396	228966	164476	239281	195903	202992	366958	149325	165143	242213	272347
624	ribonate	Carbohydrate	Nucleotide sugars, pentose metabolism	27731	GC/MS	1663.1	217	5336-08-3;	5460677	C02994	HMDB00867	897760	1341831	1378511	1195190	1595114	317835	890029	740570	2055104	408047	962574	856822	539871	862762	1092602	4538174	4227897	4551125	4599138	4292610	7624459	4356257	3831541	6129276	7506836
622	ribose	Carbohydrate	Nucleotide sugars, pentose metabolism	12080	GC/MS	1639.2	204	50-69-1;	5311110	C00121	HMDB00283	1432591	1479782	1483851	1641980	1604112	435450	1436128	1502973	1197628	552550	1281499	1148063	954646	940273	1348542	2592127	2209068	2699562	2781495	2362977	3496460	2989563	2900957	3191998	3412492
625	ribose 5-phosphate	Carbohydrate	Nucleotide sugars, pentose metabolism	561	GC/MS	1928.4	315.1	18265-46-8;108321-05-7;	447634	C00117	HMDB00618	2244939	3085177	3442176	3135559	3620500	1214891	3043412	3315329	2210625	1104571	2602506	2020728	1410005	2315221	2854921	10408996	10335912	9713498	10014981	9372839	10339709	7075921	7369393	11178104	9033564
627	ribulose	Carbohydrate	Nucleotide sugars, pentose metabolism	35855	GC/MS	1662	306.1	488-84-6;	79021	C00309	HMDB00621	368849	432760	406433	387599	563380	117329	259166	276990	436788	105209	417836	255339	170701	331411	297363	755452	773310	1016623	840299	835949	671099	581475	397840	579363	974564
236	S-adenosylhomocysteine (SAH)	Amino acid	Cysteine, methionine, SAM, taurine metabolism	15948	LC/MS Neg	1821	383.1	979-92-0;		C00021	HMDB00939	50505	76281	66849	64734	65693	30746	66864	69404	59249	29302	53563	48917	34175	48005	53243	83527	93633	79517	93997	90522	173701	76982	90680	117353	103833
301	S-lactoylglutathione	Amino acid	Glutathione metabolism	15731	LC/MS Neg	1271	378.2	54398-03-7;	1083	C03451	HMDB01066	24964	56247	53468	62299	73438	9849	60200	75904	26677	4152	21948	14993	4034	12182	15141	21758	21247	35454	21293	13982	47749	44462	48820	33970	71686
296	S-methylglutathione	Amino acid	Glutathione metabolism	33944	LC/MS Pos	1610	322.1	2922-56-7;	3605667	C11347		15990	18467	30351	24369	21320	15317	25083	20023	26134	13324	27099	19312	24041	16110	29673	199267	206797	165711	194214	155630	162080	203341	204887	206138	208044
83	saccharopine	Amino acid	Lysine metabolism	1495	LC/MS Pos	695	277.1	997-68-2;	160556	C00449	HMDB00279	767413	827945	943670	873591	757043	855247	901622	879964	998618	717387	788254	710251	889797	727228	823470	538077	324890	511138	338546	351503	509611	412782	467942	335922	517029
619	sedoheptulose-7-phosphate	Carbohydrate	Nucleotide sugars, pentose metabolism	35649	GC/MS	2070	691.35	2646-35-7;	616	C05382	HMDB01068	545967	477153	479744	630449	725443	530740	803640	617746	934213	494700	813053	593120	246306	497954	681873	2818947	2726569	2650756	2765205	2502345	3049909	1475355	1440656	2564385	2112078
8	serine	Amino acid	Glycine, serine and threonine metabolism	1648	GC/MS	1389.1	204	56-45-1;	59516857581	C00065	HMDB00187	407950592	558816640	587919552	560052992	649627136	296421568	743510656	749928896	619612736	333201248	507600992	400426240	288768160	433790400	512113632	867917184	905523776	906131648	925209920	828070720	829004160	753678720	805604864	927599424	899751936
1680	shikimate	Xenobiotics	Food component/Plant	15144	GC/MS	1758.1	204	138-59-0;	8742	C00493	HMDB03070																548940352	633911936	453444736	700032320	546699392	45641576	93122720	48847128	123694248	66146464
560	sorbitol	Carbohydrate	Fructose, mannose, galactose, starch, and sucrose metabolism	15053	GC/MS	1843	319.1	6706-59-8;	107428	C00794	HMDB00247	919655	1331152	1418982	1496726	1653258	309968	1101006		620664	312692	915852		451594	651119				15355522	12170892
285	spermidine	Amino acid	Polyamine metabolism	485	LC/MS Pos	533	146.2	124-20-9;	1102	C00315	HMDB01257	722821	624049	644653	574597	738033	379565	763418	763461	632448	402319	710997	603099	487831	592094	666263	565459	458380	517385	502944	480433	799539	399915	425364	698585	627503
706	stearate (18:0)	Lipid	Long chain fatty acid	1358	GC/MS	1994.6	341.3	57-11-4;	5281	C01530	HMDB00827	18892166	23562220	19961204	15169655	18100262	17835510	14591340	15374405	15004609	14864048	15865521	13754481	12003555	15355452	17619326	11886653	9309114	10556007	11766970	10146128	12488152	13261153	13029323	13778317	14692212
659	succinate	Energy	Krebs cycle	1437	GC/MS	1348	247	110-15-6;	1110	C00042	HMDB00254	17535560	32426400	34109956	30136168	35035588	5610982	22784170	21047028	18233170	6636068	23217556	18745570	12700469	16237574	24804780	325086080	355560832	324089376	366982400	307955296	342118496	281308544	260251264	367408288	286069440
1368	thiamin (Vitamin B1)	Cofactors and vitamins	Thiamine metabolism	5341	LC/MS Neg	1699	263.1	59-43-8;		C00378		17361	20404	20644	17480	19412	6718	6951	7904	6619	6526	13866	13550	10724	14031	12471	232624	221728	239233	224820	238108	176334	114375	120894	163303	145745
1370	thiamin diphosphate	Cofactors and vitamins	Thiamine metabolism	35670	LC/MS Neg	1295	422.9	154-87-0;	9068	C00068	HMDB01372	11571	15224	19873	16092	11715	7303	13194	9634	11602	8960	11097	15997	12236	12556	12062	66031	70369	72887	74476	58299	56702	66561	66554	108080	67035
617	threitol	Carbohydrate	Nucleotide sugars, pentose metabolism	35854	GC/MS	1513	217.1	2418-52-2;	169019	C16884	HMDB04136	967469	1423861	1663416	1590706	1572247	350040	1160177	1050098	767193	349958	1296051	1122797	797523	891425	1278190	10800487	10185948	11301512	11047036	9836564	9003721	7378469	6799635	9735413	8637428
17	threonine	Amino acid	Glycine, serine and threonine metabolism	1284	GC/MS	1412.3	218.1	72-19-5;	69710196288	C00188	HMDB00167	51298576	79311600	83056392	72080392	82403648	28233750	65995544	69651080	51581688	28838994	62753632	51085252	38419044	53478412	67720192	383159232	367455776	415139040	377503840	383759520	606237376	260846336	310422048	368314912	448237696
1271	thymine	Nucleotide	Pyrimidine metabolism, thymine containing	604	GC/MS	1429.1	255	65-71-4;	1135	C00178	HMDB00262	165850	136891	139091	184260	147102	112632	232135	151291	111956	148426	132902	74355	454702	136017	156682	424027	512026	549945	631263	478040	412795	461402	422410	645122	447954
267	trans-4-hydroxyproline	Amino acid	Urea cycle; arginine-, proline-, metabolism	1366	GC/MS	1537	140	51-35-4;	58106971053	C01157	HMDB00725	37818408	53558604	57382084	50608196	65313676	30649116	69047968	74207992	53278324	31593288	45089672	37058744	24825554	40797176	49161876	48715892	26632664	45212080	34527848	30814480	334243872	179916304	176827024	252221200	266181744
566	trehalose	Carbohydrate	Fructose, mannose, galactose, starch, and sucrose metabolism	15573	GC/MS	2174.9	361.2	6138-23-4;	7427	C01083	HMDB00975	720660480	696794816	698505856	790394304	845278656	373668800	730894848	576432448	589003200	503423712	914322496	776100800	713426752	931120576	979522688	1503068160	1393034496	1480190080	1351180416	1290453248	1148042624	893487808	1042709952	1165406848	870079808
566.1	trehalose 6-phosphate	Carbohydrate	Fructose, mannose, galactose, starch, and sucrose metabolism	15802	GC/MS	2310	315.16	136632-28-5;	122336	C00689	HMDB01124	103982		211071	213093			230208	274981	201650		151241	184132		189168		15605506	18664854	16297744	17650234	9939357	3505087	4971028	4114782	6633721	5195540
153	tryptophan	Amino acid	Tryptophan metabolism	54	LC/MS Pos	2445	205.1	73-22-3;	69235166305	C00078	HMDB00929	2608751	3537689	3678222	3709637	3493051	1378294	2805512	2800942	2402140	1396891	3403625	2577632	2233654	2643754	3427855	17316528	16183871	16043938	17809948	16579334	20836038	9865887	11836285	14408366	15175177
106	tyrosine	Amino acid	Phenylalanine & tyrosine metabolism	1299	LC/MS Pos	1516	182.1	60-18-4;	60576942100	C00082	HMDB00158	5256470	6643891	7674298	7192239	6220420	2660386	5763186	5521749	4518001	2808365	6423730	5303537	4559569	5152403	6965570	47242040	41451216	42511476	41978280	41340876	48285616	24676228	29041792	33437182	38096012
1691.2	tyrosol	Xenobiotics	Food component/Plant	41515	GC/MS	1576.7	179.1	501-94-0;	10393	C06044	HMDB04284	1738095	2833555	3262373	2832782	2364798	705623	3246248	3094439	3036869	467517	1563040	1218063	730825	981382	2126078	23391646	19371970	26048588	21814616	20163960	15706341	6308363	3946285	8783720	11921907
644	UDP-galactose	Carbohydrate	Nucleotide sugars	15860	GC/MS	1973	243.1	2956-16-3;91183-98-1;137868-52-1;	18068	C00052	HMDB00286	296257	698346	697556	781708	976218	203062	802443	902682	659085	342687	902057	315390		627330	852829	3948403	4970031		3845280	2914963	6379242	6202718	6313413	10396154	5968666
630	UDP-glucose	Carbohydrate	Nucleotide sugars, pentose metabolism	32344	GC/MS	1986	243.1	117756-22-6;	8629	C00029	HMDB00286	3411780	5231048	5229631	5161928	6264748	1869609	4424208	4242127	3638289	2432865	4787327	3777171	2790904	4043199	5290421	16390020	16490761	15687909	15547786	14101156	25713468	16944538	21114412	26765110	20400978
1277	uracil	Nucleotide	Pyrimidine metabolism, uracil containing	605	GC/MS	1370.4	241	66-22-8;	1174	C00106	HMDB00300	5006264	4059666	3793502	5062219	4937781	2357646	5245255	2890335	2797804	2603558	3798921	3397493	7151695	3869001	3934548	20488762	18596022	21947700	20620274	18828768	28227124	13092282	17965582	18598988	20257568
1279	uridine	Nucleotide	Pyrimidine metabolism, uracil containing	606	LC/MS Neg	1430	243.1	58-96-8;	6029	C00299	HMDB00296	171485	222853	195283	182841	185418	63511	110096	129729	105286	68121	175468	163125	132770	147372	157109	754631	527201	759636	578127	751890	1668863	622188	831891	786018	1221601
1287	uridine monophosphate (5' or 3')	Nucleotide	Pyrimidine metabolism, uracil containing	39892	LC/MS Neg	635	323.1	58-97-9;			HMDB00288	146687	66558	111654	65809	42817	123743	74697	63112	99243	165123	126799	92220	120766	86106	114540	32961	34117	58159	40673	45346	12086	40553	16039	28244	16784
200	valine	Amino acid	Valine, leucine and isoleucine metabolism	1649	LC/MS Pos	1040	118.1	72-18-4;	69710186287	C00183	HMDB00883	7425919	9372774	10235713	10036590	9654900	4826820	7402666	7317677	6540759	4377459	8661207	7083648	6512653	7204757	9202640	35728848	31348228	34594480	30975672	32087552	60563912	35217200	40695532	43126324	51604968
1187	xanthine	Nucleotide	Purine metabolism, (hypo)xanthine/inosine containing	3147	GC/MS	1889.9	353	69-89-6;	1188	C00385	HMDB00292	2294369	4200759	3330403	3555385	4019690	606620	2592985	2923628	2093894	474594	2336218	2025873	1858953	1919781	2458850	18556326	16220500	19884514	17154288	18317570	30364386	17094422	17678636	25858436	21205632
633	xylitol	Carbohydrate	Nucleotide sugars, pentose metabolism	41319	GC/MS	1677.6	217	87-99-0;	6912	C00379	HMDB02917	14912972	22040684	24488756	18245858	23844844	5473693	18261648	21326848	37825012	5737946	13219633	13819934	7972174	10582882	18602694	31039342	29690206	35116348	31104742	30712808	29686012	24079984	18031670	30963364	35465752

## Sheet: ScaledImpData
											SAMPLE_NAME	DARM-00061	DARM-00062	DARM-00063	DARM-00064	DARM-00065	DARM-00066	DARM-00067	DARM-00068	DARM-00069	DARM-00070	DARM-00071	DARM-00072	DARM-00073	DARM-00074	DARM-00075	DARM-00076	DARM-00077	DARM-00078	DARM-00079	DARM-00080	DARM-00081	DARM-00082	DARM-00083	DARM-00084	DARM-00085
											SAMPLE_ID	1468817	1468818	1468819	1468820	1468821	1468822	1468823	1468824	1468825	1468826	1468827	1468828	1468829	1468830	1468831	1468832	1468833	1468834	1468835	1468836	1468837	1468838	1468839	1468840	1468841
											CLIENT_IDENTIFIER	WT_vehicle_1	WT_vehicle_2	WT_vehicle_3	WT_vehicle_4	WT_vehicle_5	dd_vehicle_1	dd_vehicle_2	dd_vehicle_3	dd_vehicle_4	dd_vehicle_5	SSN3_vehicle_1	SSN3_vehicle_2	SSN3_vehicle_3	SSN3_vehicle_4	SSN3_vehicle_5	WT_PYO_1	WT_PYO_2	WT_PYO_3	WT_PYO_4	WT_PYO_5	dd_PYO_1	dd_PYO_2	dd_PYO_3	dd_PYO_4	dd_PYO_5
											BRADFORD_PROTEIN	1.399	2.338	2.328	2.328	2.338	1.014	2.093	1.986	1.418	1.114	1.792	1.638	1.228	1.749	1.802	5.194	5.14	4.741	5.145	5.726	4.148	4.03	4.458	4.111	3.837
											GROUP	1	1	1	1	1	2	2	2	2	2	3	3	3	3	3	4	4	4	4	4	5	5	5	5	5
											GROUP_DESC	WT vehicle	WT vehicle	WT vehicle	WT vehicle	WT vehicle	Δ/Δ vehicle	Δ/Δ vehicle	Δ/Δ vehicle	Δ/Δ vehicle	Δ/Δ vehicle	SSN3 vehicle	SSN3 vehicle	SSN3 vehicle	SSN3 vehicle	SSN3 vehicle	WT PYO	WT PYO	WT PYO	WT PYO	WT PYO	Δ/Δ PYO	Δ/Δ PYO	Δ/Δ PYO	Δ/Δ PYO	Δ/Δ PYO
PATHWAY_SORTORDER	BIOCHEMICAL	SUPER_PATHWAY	SUB_PATHWAY	COMP_ID	PLATFORM	RI	MASS	CAS	PUBCHEM	KEGG	HMDB	WT_veh	WT_veh	WT_veh	WT_veh	WT_veh	Δ/Δ_veh	Δ/Δ_veh	Δ/Δ_veh	Δ/Δ_veh	Δ/Δ_veh	SSN3_veh	SSN3_veh	SSN3_veh	SSN3_veh	SSN3_veh	WT_PYO	WT_PYO	WT_PYO	WT_PYO	WT_PYO	Δ/Δ_PYO	Δ/Δ_PYO	Δ/Δ_PYO	Δ/Δ_PYO	Δ/Δ_PYO
986	1,2-propanediol	Lipid	Ketone bodies	38002	GC/MS	1041	117	57-55-6;		C00583	HMDB01881	0.8797	0.8284	0.9508	0.9041	1.2095	0.6568	5.0699	3.9144	2.946	0.5989	0.5224	0.4459	0.5856	0.8639	0.6019	1	1.0393	0.9908	1.0543	0.9951	1.6289	1.6278	1.4673	2.3528	1.518
1022	1-eicosadienoylglycerophosphocholine*	Lipid	Lysolipid	33871	LC/MS Pos	5696	548.3					0.4023	0.4023	0.4023	0.4023	0.4303	0.4023	0.4023	0.4023	0.4023	0.4023	0.4023	0.4023	0.4023	0.4023	0.4023	0.576	0.6414	4.5529	0.9064	1.0936	0.4023	1.9424	0.4758	0.4023	2.4209
1014	1-heptadecanoylglycerophosphocholine	Lipid	Lysolipid	33957	LC/MS Pos	5750	510.4	50930-23-9;			HMDB12108	0.5111	0.5111	0.5111	0.5111	1.0369	0.5111	0.5638	0.959	1.043	0.5111	0.5111	0.8075	0.7655	0.5111	0.5111	0.8803	0.9185	4.2537	0.9631	0.6367	0.9339	3.1582	0.9273	1.5972	8.7573
994	1-heptadecanoylglycerophosphoethanolamine*	Lipid	Lysolipid	37419	LC/MS Neg	6029	466.3					0.1689	0.1709	0.6001	0.3082	0.5435	0.1689	0.1689	1.3966	0.4513	0.1689	0.233	0.2482	0.1689	0.2223	0.2255	0.508	1.1207	1.9333	1.2939	0.5832	1.6655	9.7989	7.3411	3.0254	1.8592
1057	1-linoleoylglycerol (1-monolinolein)	Lipid	Monoacylglycerol	27447	LC/MS Neg	6226	279.2	2277-28-3;	5283469			0.3723	0.0924	0.1706	0.1801	0.0973	0.1125	0.0924	0.9103	0.0984	0.2126	0.3271	0.095	0.0924	0.3064	0.1565	0.9973	2.3282	1.7215	1.2478	1.036	1.2212	1.9901	1.7737	1	0.3595
1019	1-linoleoylglycerophosphocholine	Lipid	Lysolipid	34419	LC/MS Pos	5574	520.4		11988421	C04100		0.1706	0.0887	0.0987	0.1574	1	0.2367	0.2004	0.3971	0.4955	0.1283	0.0516	0.4788	0.156	0.1505	0.1095	1.4904	1.8249	11.0801	3.1132	2.8218	0.5451	5.5522	1.1356	1.2257	9.616
998	1-linoleoylglycerophosphoethanolamine*	Lipid	Lysolipid	32635	LC/MS Neg	5725	476.3				HMDB11507	0.0289	0.0428	0.2561	0.0935	0.0802	0.0062	0.0263	0.4487	0.0671	0.011	0.0539	0.0397	0.0533	0.0613	0.0732	1.7388	3.2375	3.562	2.2688	2.1651	1.1411	4.2294	3.2354	2.6649	0.5271
1038	1-linoleoylglycerophosphoinositol*	Lipid	Lysolipid	36594	LC/MS Neg	5487	595.3					0.3658	0.2632	0.611	0.8994	0.3609	0.4094	0.3901	1.0048	0.3637	0.2639	0.4536	0.3931	0.3235	0.3944	0.5043	1.3881	1.7495	2.7391	1.4611	0.7525	1	1.2736	2.4001	0.835	0.5884
1007	1-myristoylglycerophosphocholine	Lipid	Lysolipid	35626	LC/MS Pos	5481	468.3	20559-16-4;	460604		HMDB10379	0.3702	0.1768	0.1768	0.1768	0.3541	0.2417	0.1768	0.4752	0.1768	0.1768	0.1768	0.3763	0.1768	0.1768	0.1768	0.749	0.8906	4.0013	1.3253	1.0922	0.1768	1.3044	0.4765	0.5406	2.3534
1017	1-oleoylglycerophosphocholine	Lipid	Lysolipid	33960	LC/MS Pos	5700	522.4	19420-56-5;	16081932			0.1566	0.1138	0.1163	0.1829	1.5231	0.1814	0.1928	0.3862	0.6451	0.1397	0.052	0.8524	0.2066	0.1696	0.1373	1.7736	1.844	10.8769	3.6488	2.5157	0.4335	5.5366	1	1.2098	8.1187
996	1-oleoylglycerophosphoethanolamine	Lipid	Lysolipid	35628	LC/MS Neg	5928	478.3	89576-29-4;	9547071		HMDB11506	0.0468	0.0708	0.4445	0.1961	0.2176	0.02	0.0414	0.7008	0.1205	0.011	0.1251	0.0921	0.0933	0.1136	0.1215	1.6243	3.4565	3.7885	2.3015	1.8433	1	3.9009	3.4791	2.1667	0.5479
1037	1-oleoylglycerophosphoinositol*	Lipid	Lysolipid	36602	LC/MS Neg	5577	597.4					0.3534	0.2389	0.7979	0.7767	0.6935	0.3116	0.3543	0.7912	0.4406	0.1762	0.6518	0.5484	0.4523	0.5234	0.608	1.4901	2.251	2.8001	1.5792	1	1.0106	1.0351	2.4253	0.8654	0.4234
1043	1-oleoylglycerophosphoserine	Lipid	Lysolipid	19260	LC/MS Neg	5690	522.3		9547099			0.1445	0.105	0.5677	0.5006	0.2486	0.0572	0.0572	0.4021	0.1607	0.0572	0.3409	0.3716	0.3071	0.2708	0.5086	1.6594	3.7382	2.8478	2.1127	1.3827	1.9884	1.6384	1.8918	1.3296	0.2985
1012	1-palmitoleoylglycerophosphocholine*	Lipid	Lysolipid	33230	LC/MS Pos	5524	494.3					0.1764	0.112	0.081	0.1654	0.9507	0.2176	0.1549	0.333	0.37	0.1287	0.0557	0.518	0.2625	0.1809	0.112	2.5046	2.9729	13.3351	3.9161	3.6639	0.5876	5.0314	1.3349	1.6439	8.0911
992	1-palmitoleoylglycerophosphoethanolamine*	Lipid	Lysolipid	34565	LC/MS Neg	5661	450.4					0.0312	0.0377	0.2585	0.0932	0.092	0.0141	0.0143	0.3154	0.047	0.0141	0.0549	0.046	0.0624	0.0625	0.0907	2.1473	3.3852	3.6378	2.4497	1.9722	0.9986	3.995	2.7052	2.1725	0.5038
1033	1-palmitoleoylglycerophosphoinositol*	Lipid	Lysolipid	36618	LC/MS Neg	5442	569.3					0.3057	0.3218	0.7791	0.7139	0.6948	0.2669	0.341	0.6923	0.4155	0.2663	0.4448	0.5409	0.3338	0.3878	0.6907	1.4086	2.1126	2.608	1	0.9113	1.099	1.1883	2.1212	1.0706	0.5647
1051	1-palmitoylglycerol (1-monopalmitin)	Lipid	Monoacylglycerol	21127	GC/MS	2119.5	371.3	542-44-9;	14900			1.736	1.9012	1.8874	1.5901	1.8736	1.1185	1.5104	1.1301	1.1544	1	1.214	1.1516	0.7221	1.1759	1.3088	0.4613	0.2868	0.4008	0.3394	0.2947	0.6813	0.5351	0.6098	0.6492	1.3891
1010	1-palmitoylglycerophosphocholine	Lipid	Lysolipid	33955	LC/MS Pos	5671	496.4	17364-16-8;	86554			0.2878	0.2073	0.1917	0.2871	1.266	0.2533	0.4615	0.9855	0.8202	0.2498	0.1087	0.8954	0.2507	0.2965	0.2695	1.1434	0.9147	5.6493	1.7716	1.7727	0.5883	2.959	1.0013	1.4486	5.4148
990	1-palmitoylglycerophosphoethanolamine	Lipid	Lysolipid	35631	LC/MS Neg	5940	452.3		9547069		HMDB11503	0.0676	0.1382	0.494	0.2393	0.2697	0.0458	0.1163	1.1477	0.268	0.0468	0.1687	0.1214	0.1063	0.1484	0.1678	0.9437	1.5774	2.0544	1.193	1	1.0829	2.9287	2.7825	1.9641	0.7223
1032	1-palmitoylglycerophosphoinositol*	Lipid	Lysolipid	35305	LC/MS Neg	5573	571.3					0.7963	0.5374	1.5046	1.5524	1.3112	0.9064	0.8384	2.0504	1.1583	0.7026	1.224	1.0258	0.6993	0.9188	1.1162	0.6036	1.1029	1.3612	0.6041	0.4116	0.9492	0.8344	2.1884	0.7119	0.4805
1015	1-stearoylglycerophosphocholine	Lipid	Lysolipid	33961	LC/MS Pos	5844	524.4	19420-57-6;	497299			0.4965	0.1335	0.2374	0.5002	2.0192	0.3223	0.7522	0.7753	1.1476	0.4749	0.2689	1.3208	0.318	0.6308	0.5293	0.5626	0.496	4.3292	1.0412	0.672	1.002	2.4085	1.0333	1	4.8434
995	1-stearoylglycerophosphoethanolamine	Lipid	Lysolipid	34416	LC/MS Neg	6200	480.4	69747-55-3;	9547068		HMDB11130	0.0943	0.3756	1.1318	0.3809	0.4328	0.2153	0.106	4.3114	0.3815	0.1504	0.3096	0.2726	0.3053	0.4129	0.1646	0.59	1.9011	1.7949	1.0553	0.7154	0.8321	9.501	3.2838	1.9991	0.9776
1035	1-stearoylglycerophosphoinositol	Lipid	Lysolipid	19324	LC/MS Neg	5800	599.4	796963-93-4;				1.0201	0.5875	1.6172	1.4755	1.5507	1	0.7347	1.8198	1.1726	1.0585	1.1547	1.29	0.8449	1.138	1.2145	0.2188	0.4454	1.0991	0.1591	0.2255	0.5473	0.5436	1.3377	0.5836	0.4435
705	10-heptadecenoate (17:1n7)	Lipid	Long chain fatty acid	33971	LC/MS Neg	5558	267.3	29743-97-3;	5312435			0.3861	0.1677	0.8226	0.8204	0.7446	0.3046	0.3771	1.3265	0.4689	0.26	0.6365	0.528	0.416	0.4863	0.7113	0.8935	1.4647	1.4993	1	0.7064	1.6373	1.9505	3.1239	1.2791	0.7289
717	10-nonadecenoate (19:1n9)	Lipid	Long chain fatty acid	33972	LC/MS Neg	5775	295.4	73033-09-7;	5312513			0.28	0.0707	0.5669	0.4181	0.4947	0.3056	0.2058	1	0.3724	0.2744	0.3534	0.3097	0.3128	0.3127	0.415	0.8127	1.436	1.691	1.0871	0.7351	1.0046	2.1483	2.676	1.137	0.5726
1203	2'-deoxyadenosine	Nucleotide	Purine metabolism, adenine containing	1553	LC/MS Pos	1632	252.1	16373-93-6;	13730	C00559	HMDB00101	0.7917	0.8753	1.0721	0.9301	0.9517	0.7994	1	1.1326	0.9172	0.9493	0.8237	0.6268	0.5938	0.562	0.8805	0.8632	0.7045	0.801	0.5793	0.5492	1.7575	1.285	1.414	1.4731	2.0764
1281	2'-deoxyuridine	Nucleotide	Pyrimidine metabolism, uracil containing	1412	LC/MS Neg	1608	227.1	951-78-0;	13712	C00526	HMDB00012	1.3141	1.8976	1.9572	1.6702	1.6154	0.7331	0.8581	0.9945	0.815	0.7319	1.5551	1.4407	1.0753	1.221	1.6047	0.8285	0.7192	0.8434	0.9516	0.9088	1.9839	1.2441	1.3064	1.9818	1.9559
1219.1	2'-O-methyladenosine	Nucleotide	Purine metabolism, adenine containing	42607	LC/MS Pos	1876	282.1	2140-79-6;	102213			1.0507	1.3222	1.3784	1.3654	1.0706	0.2729	0.8379	0.8654	0.6232	0.2564	1.1872	0.8964	0.7474	0.7097	1	5.8492	5.5932	5.43	5.4607	6.0109	2.9184	3.2225	1.7111	3.4826	2.2642
1238	2'-O-methylguanosine	Nucleotide	Purine metabolism, guanine containing	36811	LC/MS Pos	1926	298	2140-71-8;		C04545		1.0813	1.3652	1.6212	1.3809	1.2991	0.2335	0.6376	0.4869	0.5792	0.3624	1.3476	0.9764	0.8215	0.9168	1.1752	5.485	4.1901	5.0978	4.3779	5.4806	11.2447	5.8421	6.2461	7.3309	9.4498
610	2,3-butanediol	Carbohydrate	Glycolysis, gluconeogenesis, pyruvate metabolism	35691	GC/MS	1075	116.9	24347-58-8;		C03044	HMDB03156	0.3182	0.7223	0.7277	0.5606	0.7202	0.1624	0.8054	0.7719	0.5731	0.1148	0.2552	0.1874	0.1516	0.1724	0.2651	21.4704	25.8302	21.8315	22.4152	21.9996	10.3409	11.6582	8.688	16.3511	7.9524
1363	2,3-dihydroxyisovalerate	Cofactors and vitamins	Pantothenate and CoA metabolism	38276	GC/MS	1422	131	1756-18-9;	677	C04039		0.7783	1.1144	1.265	1.2837	1.5021	0.3242	0.9202	0.6957	1	0.2664	1.0231	0.6306	0.5067	0.8064	0.7435	1.699	1.95	1.6922	1.8656	1.6318	2.5045	1.7082	2.0045	1.849	2.443
137	2-(4-hydroxyphenyl)propionate	Amino acid	Phenylalanine & tyrosine metabolism	35632	LC/MS Neg	1880	165.1	938-96-5;	102526	C03080		0.2158	0.2158	0.2158	0.2158	0.2158	0.2158	0.2158	0.2158	0.2158	0.2158	0.2158	0.2158	0.2158	0.2158	0.2158	0.5749	0.5804	0.8613	0.7909	0.899	1.1434	1.101	1.3556	1.6609	1.5063
36	2-amino-3-hydroxybutanedioic acid	Amino acid	Alanine and aspartate metabolism	37440	GC/MS	1641	218	7298-99-9;	5425			1	1.3022	1.8896	1.3781	1.6568	1.1906	4.868	4.2002	3.4488	1.287	1.1022	0.8811	0.6551	1.0053	1.1042	0.848	0.8138	0.7426	0.7155	0.5051	2.4934	1.2362	1.2039	1.9031	1.6487
77	2-aminoadipate	Amino acid	Lysine metabolism	6146	LC/MS Pos	794	162.1	542-32-5;1118-90-7;	469	C00956	HMDB00510	0.9479	1.1927	1.3489	1.0244	1.1911	0.6484	0.9258	0.8312	0.944	0.7005	0.8658	0.7206	0.7083	0.7315	0.8464	1.6687	1.2264	1.3953	1.237	1.291	0.4764	0.6533	0.6271	0.593	0.6296
278	2-aminobutyrate	Amino acid	Butanoate metabolism	1577	GC/MS	1215.7	130	1492-24-6;	4396916971251	C02261	HMDB00650	0.132	0.2037	0.2176	0.2031	0.2191	0.0697	0.1611	0.1606	0.1284	0.0802	0.1652	0.1466	0.1099	0.1455	0.1908	1.4944	1.341	1.4603	1.4017	1.2643	1.105	1.0394	1	1.3915	1.0878
273.3	2-aminopentanoate	Amino acid	Urea cycle; arginine-, proline-, metabolism	37426	GC/MS	1279	144.1	760-78-1;	5255804824	C01826		0.2538	0.4532	0.4553	0.4536	0.5203	0.0624	0.2663	0.2884	0.2202	0.0906	0.3255	0.2535	0.19	0.2873	0.3516	1.5789	1.7252	1.6341	1.7877	1.4417	0.7596	1.1202	1.0872	1.4431	0.9075
786	2-hydroxyglutarate	Lipid	Fatty acid, dicarboxylate	37253	GC/MS	1576	247	40951-21-1;	43	C02630	HMDB00606	0.9187	1.8356	1.7558	1.5439	1.7023	0.2019	0.7021	0.6541	0.5372	0.2319	1.0813	0.7435	0.7766	0.7902	1.2035	11.2445	11.3894	11.8682	9.6319	10.9196	5.7183	6.5506	3.3721	9.3218	6.0029
584	2-isopropylmalate	Carbohydrate	Glycolysis, gluconeogenesis, pyruvate metabolism	15667	GC/MS	1578.1	275.1	3237-44-3;	77	C02504	HMDB00402	1.1417	1.28	1.2771	1.1811	1.566	0.9264	1.1155	0.9324	1	0.9344	1.061	1.0382	0.931	1.0865	1.0051	2.1644	1.6214	2.2624	1.9858	2.3228	1.7862	0.8959	0.9839	0.9763	1.333
1020	2-linoleoylglycerophosphocholine*	Lipid	Lysolipid	35257	LC/MS Pos	5544	520.4					0.1801	0.0879	0.1166	0.1039	0.9116	0.2397	0.2067	0.3677	0.5027	0.1189	0.0879	0.4901	0.218	0.1543	0.1284	2.0305	2.4061	12.1072	3.7605	3.0608	0.4766	4.7308	0.8431	1.5346	4.8763
999	2-linoleoylglycerophosphoethanolamine*	Lipid	Lysolipid	36593	LC/MS Neg	5650	476.4					0.0251	0.1602	0.4736	0.31	0.241	0.0273	0.1595	0.9164	0.17	0.0251	0.2062	0.1058	0.0939	0.1956	0.1927	2.5655	4.7442	4.8878	2.8062	2.9471	1.0402	4.3135	2.8667	2.3567	0.6045
1018	2-oleoylglycerophosphocholine*	Lipid	Lysolipid	35254	LC/MS Pos	5640	522.4					0.1664	0.0908	0.1278	0.1367	1	0.1308	0.1772	0.3559	0.4315	0.0968	0.0735	0.5769	0.1534	0.1703	0.1423	2.2025	1.7781	11.2707	4.0122	3.382	0.4475	4.2422	0.8963	1.4224	4.5796
997	2-oleoylglycerophosphoethanolamine*	Lipid	Lysolipid	35687	LC/MS Neg	5848	478.3					0.0449	0.1356	0.6597	0.2868	0.3222	0.0186	0.0569	1	0.1687	0.0173	0.1293	0.1381	0.0852	0.1556	0.1639	2.3187	3.9573	3.7228	3.5449	3.5544	1.2342	2.9589	2.0974	2.7495	0.4153
1042	2-oleoylglycerophosphoinositol*	Lipid	Lysolipid	37232	LC/MS Neg	5571	597.5					0.1763	0.0915	0.4542	0.5752	0.4306	0.1829	0.2971	0.8333	0.275	0.0915	0.305	0.3164	0.2392	0.3753	0.3629	1.3576	2.4577	3.0195	1.8118	1.3249	0.9522	1.0478	1.9844	1.0928	0.248
1044	2-oleoylglycerophosphoserine*	Lipid	Lysolipid	37948	LC/MS Neg	5577	522.3					0.1156	0.1156	0.2629	0.4003	0.2867	0.1156	0.1156	0.4432	0.1156	0.1156	0.1354	0.2729	0.2094	0.1903	0.237	1.4018	3.6105	2.5293	2.5014	1.8272	1.8593	1.5177	2.4419	1.6105	0.2631
1013	2-palmitoleoylglycerophosphocholine*	Lipid	Lysolipid	35819	LC/MS Pos	5482	494.3					0.0933	0.0798	0.0798	0.1224	0.4793	0.1126	0.0798	0.1527	0.1795	0.0798	0.0798	0.2007	0.1288	0.1167	0.0798	1.7636	2.2381	13.3517	3.5993	2.8428	0.3886	3.3673	0.6233	1.0819	4.2627
993	2-palmitoleoylglycerophosphoethanolamine*	Lipid	Lysolipid	36619	LC/MS Neg	5611	450.3					0.0495	0.063	0.485	0.1484	0.1646	0.0495	0.0495	0.455	0.0746	0.0495	0.0495	0.0495	0.0964	0.0831	0.1217	2.4639	4.4991	4.2007	2.8371	3.0807	1.0777	3.3384	2.1861	2.4399	0.4939
991	2-palmitoylglycerophosphoethanolamine*	Lipid	Lysolipid	35688	LC/MS Neg	5790	452.3					0.0738	0.1596	0.532	0.2535	0.2245	0.0512	0.0892	1.4529	0.2719	0.0512	0.1587	0.0979	0.0916	0.1441	0.1611	0.8529	1.7999	3.1907	1.2364	0.9462	1.0538	5.5408	3.0097	2.4929	0.9059
1460	2-pyrrolidinone	Xenobiotics	Chemical	31675	GC/MS	1190.9	142	616-45-5 ;	12025		HMDB02039	0.3382	1.2544	1.3301	0.5109	0.6383	0.1102	0.1348	0.2144	0.2577	0.1069	0.5198	0.5317	0.3325	0.2505	0.5398	3.8496	3.2779	6.583	3.5362	5.6767	1.0784	2.9625	1	2.8958	2.7257
1351	3'-dephosphocoenzyme A	Cofactors and vitamins	Pantothenate and CoA metabolism	18289	LC/MS Neg	2010	686.2	3633-59-8;	444485	C00882	HMDB01373	0.6424	0.7408	0.7588	1.0141	1.1517	0.3413	1.1192	0.7789	0.6509	0.4255	1.0262	0.885	0.4259	1.0319	0.9615	1.5417	1.693	2.306	1.9212	1.8995	1	1.2287	0.8551	0.9618	1.8565
107	3-(4-hydroxyphenyl)lactate	Amino acid	Phenylalanine & tyrosine metabolism	32197	LC/MS Neg	1395	181.1	6482-98-0;	9378	C03672	HMDB00755	0.6601	0.9357	0.9308	0.9759	0.899	0.3686	1.0892	1.0852	1.0201	0.2221	0.6704	0.4928	0.5094	0.5159	0.6346	8.9239	7.0669	8.2519	8.6394	8.0112	13.2595	3.504	5.1801	4.6473	6.5864
1518.13	3-aminobutyrate	Xenobiotics	Chemical	42564	GC/MS	1252	116.1	541-48-0;	10932			0.1498	0.2778	0.2713	0.2911	0.2877	0.0694	0.1828	0.1898	0.172	0.0776	0.1756	0.1692	0.1062	0.1797	0.1717	1.7234	1.3513	1.6401	1.6057	1.4276	2.0626	1.5017	1.4475	1.9243	1.6568
1095	3-hydroxy-3-methylglutaryl CoA	Lipid	Mevalonate metabolism	1760	LC/MS Neg	1620	910.1	103476-21-7;	84	C00356	HMDB01375	0.5879	0.9698	0.9851	0.8872	0.9119	0.5085	1.1037	1.336	0.9846	0.5093	0.759	0.6699	0.5239	0.5811	0.7693	2.0329	2.3067	1.9155	1.785	1.9172	2.4964	1.6987	1.8894	2.4834	2.075
984	3-hydroxybutyrate (BHBA)	Lipid	Ketone bodies	542	GC/MS	1203.5	116.9	625-72-9;	441	C01089	HMDB00357	0.6036	0.6458	0.6082	0.6613	0.7292	0.5267	0.9209	1	0.863	0.5124	0.5728	0.4643	0.574	0.6048	0.6777	1.8664	2.0261	1.7507	2.0332	1.9819	3.0224	3.236	3.1672	4.0584	2.9888
761	3-hydroxypropanoate	Lipid	Fatty acid, monohydroxy	42103	GC/MS	1187.1	177.1	503-66-2;	5459847	C01013	HMDB00700	0.5063	1.2577	0.935	1.0123	1.7416	0.4691	0.8331	1.0655	0.6568	0.4623	0.5414	0.4648	0.4083	0.4902	0.618	0.8042	1	0.8415	0.9886	1.0503	0.7701	0.8977	1.0042	1.1707	0.817
56	3-methylhistidine	Amino acid	Histidine metabolism	15677	GC/MS	1799.7	218.1	368-16-1;	649696971061	C01152	HMDB00479	0.1409	0.1409	0.2279	0.1409	0.1409	0.1409	0.1409	0.2948	0.1409	0.1409	0.1409	0.1409	0.1409	0.1409	0.1409	2.1712	1.6429	2.2432	1.8129	2.3854	0.9204	1.1547	1.1784	2.2666	0.9999
597	3-phosphoglycerate	Carbohydrate	Glycolysis, gluconeogenesis, pyruvate metabolism	1414	GC/MS	1754	299	80731-10-8;		C00597	HMDB00807	1	1.1526	1.365	1.2805	2.0304	0.5066	3.138	3.0161	1.7796	0.4958	1.0791	0.8373	0.3348	0.7654	1.0699	0.9048	0.8439	0.8077	0.9049	0.8543	1.1848	0.6959	0.8258	1.3465	1.4167
291	4-acetamidobutanoate	Amino acid	Guanidino and acetamido metabolism	1558	LC/MS Pos	1724	146.1	3025-96-5;	18189	C02946	HMDB03681	0.8251	0.8178	1.0611	1	0.6137	0.7334	1.0649	1.4535	0.9755	0.5507	0.7705	0.6617	0.6234	0.7044	0.9584	1.3534	1.2581	1.6461	1.2129	1.551	0.662	1.5107	1.1864	1.1531	0.9692
242	4-amino-2-hydroxybutyate	Amino acid	Cysteine, methionine, SAM, taurine metabolism	20877	GC/MS	1646.7	174	40371-51-5;	27339296999098			1.154	1.2319	1.3132	1.6177	1.4422	0.4278	1.3221	0.8579	0.7719	0.4997	1.4162	1.0238	0.7543	1.3598	1.5641	1.294	1.172	1.1896	1.3572	1	2.1488	0.8116	0.9046	1.446	1.2715
290	4-guanidinobutanoate	Amino acid	Guanidino and acetamido metabolism	15681	LC/MS Pos	1085	146.1	463-003;463-00-3;	500	C01035	HMDB03464	0.6846	1.0337	0.9515	1.0513	1	0.4821	0.9464	0.909	0.8591	0.536	0.8894	0.8553	0.7041	0.9091	0.9004	1.7966	1.9611	1.7728	1.8699	1.8369	1.1785	1.1472	1.0168	1.2967	1.1409
762	4-hydroxybutyrate (GHB)	Lipid	Fatty acid, monohydroxy	34585	GC/MS	1277	233.1	502-85-2;	10413	C00989	HMDB00710	0.2205	0.4429	0.427	0.3881	0.4641	0.04	0.2382	0.2155	0.1622	0.0485	0.1956	0.1565	0.0979	0.1433	0.2314	2.932	2.0832	2.7548	2.2852	2.1294	2.8413	1.825	1.744	2.7549	2.4241
40	4-hydroxyglutamate	Amino acid	Glutamate metabolism	40499	GC/MS	1644.2	244.1	2485-33-8;	439902	C03079	HMDB01344	2.1439	3.1648	3.4246	3.0188	3.8495	1	3.0569	3.6278	2.6329	0.997	2.3016	2.1865	1.3714	2.393	2.8999	0.2175	0.5353	0.1961	0.1961	0.1961	0.8262	0.4927	0.3607	1.5743	0.4856
1371	5-(2-Hydroxyethyl)-4-methylthiazole	Cofactors and vitamins	Thiamine metabolism	27673	GC/MS	1403.9	215	137-00-8;	1136	C04294		0.5868	0.5868	0.5868	0.5868	0.5868	0.5868	0.5868	0.5868	0.5868	0.5868	0.5868	0.5868	0.5868	0.5868	0.5868	1.0667	1.0566	1.4161	1.0731	1.1354	0.7912	0.6402	0.6171	0.985	0.9703
1322	5-aminolevulinate	Cofactors and vitamins	Hemoglobin and porphyrin metabolism	2290	LC/MS Pos	711	132	5451-09-2;	1377048523	C00430	HMDB01149	0.6433	0.6636	0.6553	0.6624	0.7265	1.0294	0.9743	1.0513	0.9772	1	0.6086	0.5525	0.5604	0.6493	0.6857	2.0412	1.658	2.2984	1.7504	1.8663	3.9073	3.3023	3.861	3.3526	3.3252
187	5-hydroxylysine	Amino acid	Valine, leucine and isoleucine metabolism	15685	GC/MS	1789.5	232.1	13204-98-3;	1029	C01211	HMDB00450	0.169	0.2908	0.2989	0.2326	0.2695	0.0655	0.2728	0.3048	0.2369	0.1129	0.3194	0.246	0.2048	0.2734	0.3838	1.2024	1.1719	1.1909	1.3151	1.0633	2.0095	0.8908	0.9839	1.4227	1.4795
149.1	5-hydroxymethyl-2-furoic acid	Amino acid	Phenylalanine & tyrosine metabolism	42040	GC/MS	1559.1	271.1	6338-41-6;	80642		HMDB02432	0.2239	0.1209	0.3103	0.1209	0.281	0.1823	0.2231	0.2519	0.1209	0.1209	0.1583	0.1915	0.1581	0.2445	0.1209	0.6606	1	0.7502	1.1465	0.7621	1.0099	1.0763	1.0232	1.6007	0.7266
281	5-methylthioadenosine (MTA)	Amino acid	Polyamine metabolism	1419	LC/MS Pos	2427	298.1	2457-80-9;	439176	C00170	HMDB01173	0.627	0.9692	1.1109	1	0.8593	0.3349	1.1848	1.1291	1.1258	0.3891	0.8112	0.6962	0.6108	0.8277	0.9407	0.8858	1.1351	0.841	0.9657	0.9417	1.3521	0.9007	0.9127	1.2568	1.0455
297	5-oxoproline	Amino acid	Glutathione metabolism	1494	LC/MS Neg	744	128.2	98-79-3;	7405	C01879	HMDB00267	0.4022	0.5402	0.4004	0.5605	0.4851	0.2135	0.306	0.3524	0.1916	0.1008	0.3983	0.3526	0.3981	0.2966	0.3434	1.2024	1.6951	1.0591	1.8368	1.5243	1.5756	1.7217	1.8115	2.0133	1.2959
810	6-aminocaproate	Lipid	Fatty acid, amino	20715	LC/MS Pos	1282	132.1	60-32-2;	517030564	C02378	HMDB01901	1	1	1	1	1	1	1	1	1	1	1	1	1	1	1	1	1	1	1	1	1	1	1	1	1
1593.1	6-oxopiperidine-2-carboxylic acid	Xenobiotics	Drug	43231	GC/MS	1529.7	170.1	34622-39-4;	3014237			0.1152	0.2484	0.3227	0.2872	0.1536	0.0607	0.1271	0.1464	0.0827	0.0898	0.091	0.1206	0.0607	0.1303	0.0728	2.0004	2.2941	2.0914	2.1592	2.1287	1.5805	2.2392	2.1262	2.7978	1.9429
613	6-phosphogluconate	Carbohydrate	Nucleotide sugars, pentose metabolism	15442	GC/MS	2060.4	387.2	921-62-0;53411-70-4;	91493	C00345	HMDB01316	0.5274	0.5907	0.6073	0.6129	0.6571	0.5565	0.6478	0.5528	0.7819	0.7722	1.0586	1.0114	0.94	1.7503	1.0381	2.9786	2.9017	2.0717	2.9247	2.8658	3.4082	1.758	1.8873	4.0401	2.4159
1352	acetyl CoA	Cofactors and vitamins	Pantothenate and CoA metabolism	32484	LC/MS Neg	1900	808.1	102029-73-2;	444493	C00024	HMDB01206	0.0646	0.0646	0.0646	0.0646	0.0646	0.0646	0.0646	0.0646	0.0646	0.0646	0.0646	0.0646	0.0646	0.0646	0.0646	0.8886	1.7066	1.4152	1.4986	1.4584	1.0533	1.9315	1.3085	2.5756	1.9321
901	acetylcarnitine	Lipid	Carnitine metabolism	32198	LC/MS Pos	1203	204.2	5080-50-2;	7045767	C02571	HMDB00201	0.1865	0.2679	0.28	0.2721	0.2397	0.1362	0.2088	0.2237	0.2048	0.0763	0.2032	0.1608	0.1771	0.1676	0.2322	1.1075	1.1377	1.0905	1.1667	1.0931	1.4443	1.1182	1.3271	1.3337	1.2754
1198	adenine	Nucleotide	Purine metabolism, adenine containing	554	GC/MS	1804.2	264	73-24-5;	190	C00147	HMDB00034	0.4736	0.621	0.7614	0.6967	0.6678	0.1614	0.726	0.6069	0.6372	0.1662	0.5398	0.5245	0.367	0.4657	0.6997	1.2505	1.5602	1.6217	1.6777	1.536	1.6735	1	0.6952	1.5602	1.5466
1199	adenosine	Nucleotide	Purine metabolism, adenine containing	555	LC/MS Pos	1650	268.1	58-61-7;	60961	C00212	HMDB00050	1.5906	1.3	1.1126	1.2372	1.0988	1.2254	1.3718	1.1549	1.372	1.286	1.0846	1.1187	0.9169	0.9992	1.009	0.2699	0.1588	0.4338	0.3567	0.3184	0.3314	0.239	0.1639	0.4693	0.2129
1206	adenosine 2'-monophosphate (2'-AMP)	Nucleotide	Purine metabolism, adenine containing	36815	LC/MS Pos	1625	348.1	130-49-4;		C00946	HMDB11617	1.4984	2.2219	2.1373	2.1755	2.0858	0.2083	0.4594	0.4764	0.4401	0.2562	2.4321	2.212	1.9181	2.1503	2.6062	5.7745	6.1399	5.5224	5.4961	5.1984	0.745	0.9219	0.897	0.9175	1.1348
1210	adenosine 5'-diphosphate (ADP)	Nucleotide	Purine metabolism, adenine containing	3108	LC/MS Neg	800	426.1	20398-34-9;	6022	C00008	HMDB01341	0.0583	1.1906	0.0464	1.1662	1.573	0.0301	1.7281	1.6827	1.204	0.0301	0.0301	0.8774	0.0301	0.9609	0.0626	0.7428	2.5631	0.496	2.3624	2.4795	4.4432	0.0301	2.7071	4.5276	1.0391
1208	adenosine 5'-monophosphate (AMP)	Nucleotide	Purine metabolism, adenine containing	32342	LC/MS Pos	1210	348.1	149022-20-8;	15938965	C00020	HMDB00045	0.8126	0.8258	1.0382	0.9382	0.8853	0.6355	0.8053	0.8405	0.8235	0.6423	1.0049	0.8151	0.6744	0.7967	1.0349	0.9634	0.9306	1.2045	1.0282	1	1.0003	1.2002	0.745	1.3084	0.7789
1335	adenosine 5'diphosphoribose	Cofactors and vitamins	Nicotinate and nicotinamide metabolism	558	LC/MS Neg	964	558.1	68414-18-6;	4475880	C00301	HMDB01178	0.2918	0.2918	0.2918	0.2918	0.2918	0.2918	0.3486	0.3317	0.2918	0.2918	0.2918	0.2918	0.2918	0.2918	0.3533	1.4469	1.7904	1.1445	1.6157	0.8739	1.643	1.5368	1.7858	1.9661	1.9159
1216	adenylosuccinate	Nucleotide	Purine metabolism, adenine containing	18360	LC/MS Neg	569	462.1	19046-78-7;	195	C03794	HMDB00536	0.4609	0.7099	0.6843	0.6847	0.6187	0.8217	0.8002	0.5965	0.871	1.0215	1	0.9775	1.3771	1.304	1.1697	1.4812	1.8855	2.0188	1.8408	2.129	0.2885	0.9908	0.5543	0.617	0.9846
32	alanine	Amino acid	Alanine and aspartate metabolism	1126	LC/MS Pos	650	90.1	56-41-7;	59507311724	C00041	HMDB00161	0.8633	0.8897	1.002	0.8973	0.6683	0.8607	0.7371	0.7954	0.7572	0.875	0.891	0.8619	0.9507	0.8758	0.9943	1.1942	1.0141	1.2456	1	1.1585	1.2209	1.7678	1.733	1.126	1.4304
1248	allantoin	Nucleotide	Purine metabolism, urate metabolism	1107	GC/MS	1809.8	518.3	97-59-6;	204	C02350	HMDB00462	0.3089	0.5102	0.486	0.4406	0.4582	0.1618	0.2763	0.251	0.3087	0.0856	0.4162	0.3024	0.3032	0.3715	0.4659	0.8542	1.0381	1.0216	1	1.4035	11.5524	9.0462	11.4266	7.3328	9.0902
19	allo-threonine	Amino acid	Glycine, serine and threonine metabolism	15142	GC/MS	1417.8	219	28954-12-3;	992896995276	C05519	HMDB04041	0.5361	0.66	1	0.1984	0.1984	0.2361	1.0908	1.1859	0.8933	0.1984	0.5498	0.3972	0.7423	0.1984	0.5782	4.197	0.1984	0.1984	0.1984	3.2083	15.9778	5.4579	7.2806	8.7595	11.0449
658	alpha-ketoglutarate	Energy	Krebs cycle	33453	GC/MS	1779	419.1	305-72-6;328-50-7;22202-68-2;	51	C00026	HMDB00208	1.3276	1.9869	1.3342	1.451	3.3653	0.8594	1.0068	1.0067	1.1459	0.6947	0.9843	0.8305	2.1356	1.2649	1.0256	0.4078	0.178	0.3271	0.178	0.178	0.178	0.178	0.2303	0.178	0.9933
634	arabinose	Carbohydrate	Nucleotide sugars, pentose metabolism	575	GC/MS	1631.6	217	28697-53-2;	66308	C00216	HMDB00646	0.328	0.7232	0.8171	0.7554	0.7069	0.1259	0.526	0.5129	0.3949	0.1391	0.6732	0.5524	0.4261	0.5519	0.6664	2.5707	1.9948	2.1449	2.3165	2.0935	2.139	1.5187	1.3975	1.9351	2.4587
615	arabitol	Carbohydrate	Nucleotide sugars, pentose metabolism	15318	LC/MS Neg	721	151.2	7643-75-6;	94154		HMDB01851,HMDB00568	0.7353	1.206	1.3301	1.1128	0.8048	0.4603	0.6915	0.8172	0.6379	0.5098	0.8092	0.7965	0.605	0.7166	0.8757	1.6429	1.5123	1.4261	1.8061	1.3469	0.8404	1.6954	1.5001	1	1.6921
1303	arabonate	Cofactors and vitamins	Ascorbate and aldarate metabolism	37516	GC/MS	1736	292.1	7643-75-7;	122045		HMDB00539	0.2925	0.5445	0.648	0.5943	0.5564	0.0889	0.2832	0.2501	0.2117	0.0782	0.5991	0.4373	0.4073	0.4826	0.6294	3.418	2.8242	3.1891	3.0731	2.7907	4.1719	4.7272	4.5512	4.5489	4.1779
255	arginine	Amino acid	Urea cycle; arginine-, proline-, metabolism	1638	GC/MS	1608.5	142	1119-34-2;	5246487232	C00062	HMDB00517	0.3351	0.6739	0.8592	0.5201	0.7641	0.2011	0.7585	1.0636	1.0169	0.1669	0.6186	0.5605	0.4303	0.5032	0.7814	3.2575	3.5356	3.8885	3.5973	3.4346	3.4546	2.0192	1.6087	3.5023	2.9457
270	argininosuccinate	Amino acid	Urea cycle; arginine-, proline-, metabolism	15497	GC/MS	2157	446.3	156637-58-0;	828	C03406	HMDB00052	0.2075	0.3552	0.4565	0.4291	0.6852	0.1164	0.617	0.6655	0.6314	0.0945	0.3619	0.2116	0.1965	0.3163	0.4106	3.3119	3.3743	4.3678	3.5173	3.0531	1.6921	1.0577	1.177	1.2606	1.8632
25	asparagine	Amino acid	Alanine and aspartate metabolism	11398	GC/MS	1651.2	231	70-47-3;	62676992089	C00152	HMDB00168	0.1886	0.3109	0.3596	0.3149	0.3352	0.0601	0.2571	0.25	0.1971	0.0645	0.256	0.1949	0.142	0.2187	0.3004	1.9275	2.1165	2.1575	2.3359	1.9084	1.7763	1.3697	1.2019	2.3174	1.5061
337.08	asparagylisoleucine	Peptide	Dipeptide	42976	LC/MS Pos	2070	246.2					0.7985	1.0805	1.1777	1.1111	1.3107	0.2527	0.6231	0.7432	0.478	0.421	1.0582	0.7435	0.5569	0.8639	0.9403	2.1002	1.6332	1.4489	1.4982	1.924	1.4954	1.2262	1.1734	1.4093	1.6066
337.09	asparagylleucine	Peptide	Dipeptide	42980	LC/MS Pos	2170	246.2					0.8773	1.3003	1.6038	1.4282	1.6795	0.3813	0.7763	0.7571	0.614	0.4759	1.3835	0.9998	0.7851	1	1.2736	2.2425	1.387	1.5478	1.8787	1.7002	2.6363	1.7093	1.7589	2.1671	2.1385
24	aspartate	Amino acid	Alanine and aspartate metabolism	15996	GC/MS	1529.7	232	56-84-8;	5960	C00049	HMDB00191	0.4066	0.417	0.5061	0.4624	0.3607	0.9949	1.2412	1.9283	1.0713	0.9089	0.8207	0.8002	0.8906	1.1122	1.11	0.9372	2.279	1.5096	1.9472	2.5189	0.435	1.197	1.0117	1.7619	0.6351
390	aspartylleucine	Peptide	Dipeptide	40068	LC/MS Pos	2310	247.2	3062-14-4;	332962			1.0602	1.6386	1.6093	1.5591	1.9257	0.3887	1.0097	1	0.7105	0.4611	1.3492	0.964	0.8827	0.9502	1.2795	1.5968	1.8235	1.4824	1.6115	1.586	2.1377	0.9894	1.1504	1.2985	1.8359
340	aspartylphenylalanine	Peptide	Dipeptide	22175	LC/MS Pos	2538	281.1	13433-09-5;	93078		HMDB00706	1.0891	1.8122	1.787	1.7897	1.8329	0.3972	1.0273	0.9884	0.712	0.505	1.6482	1.0392	0.9586	0.9793	1.3052	1.0345	1.104	0.9734	1.0116	1.2673	1.3065	0.5408	0.7651	1.0317	1.1837
252	assymetric dimethylarginine (ADMA)	Amino acid	Urea cycle; arginine-, proline-, metabolism	15743	LC/MS Pos	776	203.2	65005-57-4;		C03626	HMDB01539	0.7137	0.7191	0.8157	0.7102	0.7444	0.3718	0.5217	0.5343	0.6065	0.4192	0.762	0.6343	0.5473	0.6679	0.7256	1.8669	1.8671	1.8068	1.9816	1.7379	1.8628	1.3183	1.56	1.7497	1.5454
28	beta-alanine	Amino acid	Alanine and aspartate metabolism	55	GC/MS	1451.8	174	56-41-7;107-95-9;	2394755801	C00099	HMDB00056	0.5702	0.3963	0.3958	0.7533	0.5059	0.2853	0.8323	0.3633	0.3362	0.4036	0.6463	0.4345	0.3719	0.725	0.7356	2.694	2.4927	1.7983	2.6707	1.8282	3.2278	2.0776	3.2791	3.0255	2.076
21	betaine	Amino acid	Glycine, serine and threonine metabolism	3141	LC/MS Pos	721	118.2	107-43-7;	247	C00719	HMDB00043	0.2211	0.2773	0.2731	0.2806	0.2862	0.2336	0.3537	0.37	0.3233	0.2198	0.281	0.2705	0.2506	0.2761	0.3044	1.0163	1.0677	1.0727	1.1114	1.1167	1.0117	0.9325	1	1.105	0.9246
1305.1	biocytin	Cofactors and vitamins	Biotin metabolism	42971	LC/MS Pos	2278	373.3	576-19-2;	709866083814			0.1433	0.1214	0.0829	0.0829	0.1115	0.0829	0.0925	0.0829	0.0829	0.0829	0.1276	0.0829	0.0829	0.0829	0.0829	1.123	0.8822	0.877	1.0918	0.8112	2.4794	1.0053	1.392	1.5158	1.8463
899	carnitine	Lipid	Carnitine metabolism	15500	LC/MS Pos	702	162.2	461-05-2;	10917	C00318		0.5919	0.667	0.6673	0.6714	0.7837	1.082	1	0.9904	0.9888	1.1502	0.7307	0.7396	0.763	0.7749	0.6941	1.1909	1.0651	1.2971	1.2319	1.3294	0.7186	0.7647	0.646	0.8509	0.5431
954	choline phosphate	Lipid	Glycerolipid metabolism	34396	LC/MS Pos	695	184.1	72556-74-2;	135437	C00588		1.2041	1.2866	1.2802	1.2589	0.9946	1.4564	1.103	1.1242	1.2149	1.3311	1.1692	1.0876	1.5445	1.3405	1.2732	0.807	0.7329	1.0144	0.9242	0.8841	0.9982	0.8207	0.9866	0.8566	0.8138
220	citramalate	Amino acid	Valine, leucine and isoleucine metabolism	22158	GC/MS	1490.7	247	6236-10-8;	1081	C00815	HMDB00426	0.4241	0.4478	0.5712	0.4396	0.713	0.1954	0.826	0.8627	0.6151	0.2209	0.281	0.2698	0.1953	0.2416	0.3285	1.4858	1.6516	1.6607	1.5205	1.5959	0.8367	1	0.8564	1.1798	1.072
648	citrate	Energy	Krebs cycle	1564	GC/MS	1763.4	273.1	77-92-9;	311	C00158	HMDB00094	1.0794	1.7634	1.7686	1.6882	2.4304	0.802	1.9737	1.955	1.6067	0.9513	1.7285	1.2963	1.097	1.7262	1.6639	0.4113	0.1976	0.4039	0.2294	0.3189	1	0.2066	0.1673	0.3219	0.5031
1350	coenzyme A	Cofactors and vitamins	Pantothenate and CoA metabolism	2936	LC/MS Neg	1600	766.1	85-61-0;18439-24-2;	317	C00010	HMDB01423	0.6231	0.6783	0.7143	0.882	0.7563	0.5136	0.914	0.8031	0.8644	0.4831	0.9085	0.8855	0.6085	1.0186	1	1.7413	2.1552	1.9568	2.1462	2.05	2.0074	1.3796	1.9659	1.5338	1.6977
229	cystathionine	Amino acid	Cysteine, methionine, SAM, taurine metabolism	15705	GC/MS	1979.6	218.1	535-34-2;	4083111834	C02291	HMDB00099	0.6285	0.962	1.0304	0.854	0.9638	0.6332	1.1283	1.1781	0.9696	0.7393	0.7281	0.6924	0.4739	0.7111	0.807	1.4109	1.4215	1.4041	1.4743	1.4289	4.2017	1.6332	1.9487	0.4739	3.2525
224	cysteine	Amino acid	Cysteine, methionine, SAM, taurine metabolism	31453	GC/MS	1560.1	218	52-90-4;56-89-3;	58626419722	C00097	HMDB00574	0.6701	1	1.0709	0.9321	1.1449	0.3069	0.9335	0.9863	0.6719	0.3697	0.8088	0.6909	0.3957	0.6157	0.7776	2.4451	2.0988	2.0902	2.4935	2.6218	5.5726	2.3355	2.9388	2.9648	4.1896
299	cysteine-glutathione disulfide	Amino acid	Glutathione metabolism	35159	LC/MS Pos	821	427.1	13081-14-6;	4247235		HMDB00656	1.1121	0.971	1.3526	0.9284	0.9223	0.8391	1.0091	1.0081	0.6394	0.7609	0.6754	0.5458	0.6094	0.9047	0.6339	5.8055	4.359	1.9757	2.861	2.7331	7.2974	4.5268	7.6052	2.7834	3.4091
376	cysteinylglycine	Peptide	Dipeptide	37642	GC/MS	1763	240.9	19246-18-5;	65270	C01419	HMDB00078	0.3197	0.5138	0.5764	0.4975	0.4768	0.2111	0.6215	0.634	0.4972	0.2087	0.5185	0.4288	0.3611	0.4642	0.5677	1.6474	1.7621	1.6192	1.8307	1.5729	2.0512	1.2986	1.4975	1.7757	1.7412
724	dihomo-linoleate (20:2n6)	Lipid	Long chain fatty acid	17805	LC/MS Neg	5722	307.3	2091-39-6;	6439848	C16525		0.2397	0.1171	0.5888	0.4501	0.428	0.2975	0.2388	0.9764	0.3085	0.2551	0.3235	0.2711	0.273	0.3191	0.363	1	1.9057	1.911	1.2208	0.9631	1.122	2.2764	3.4631	1.269	0.6381
678	dihomo-linolenate (20:3n3 or n6)	Lipid	Essential fatty acid	35718	LC/MS Neg	5600	305.4	17046-59-2 ;	5312529	C03242	HMDB02925	0.1549	0.0796	0.3214	0.301	0.2518	0.1418	0.1301	0.425	0.1569	0.1119	0.1925	0.1852	0.1608	0.1804	0.2303	1.2313	2.4647	2.204	1.7262	1.1999	0.7877	1.6481	2.2777	1	0.426
3	dimethylglycine	Amino acid	Glycine, serine and threonine metabolism	5086	GC/MS	1030	57.9	1118-68-9;	6971056673	C01026	HMDB00092	0.3671	0.1471	0.2036	0.1647	0.3234	0.2594	0.3255	0.2053	0.2692	0.1322	0.1711	0.4178	0.3689	0.4229	0.4347	1.7702	1.8153	1.3393	1.6323	1.6228	1.3195	0.6655	0.9342	1.433	1.1824
722	eicosenoate (20:1n9 or 11)	Lipid	Long chain fatty acid	33587	LC/MS Neg	5955	309.4				HMDB02231	0.2483	0.1385	0.7753	0.4664	0.4923	0.2712	0.2176	1.0072	0.3406	0.1876	0.4137	0.3178	0.3056	0.3192	0.4631	1.0992	1.8652	2.2171	1.2728	1	0.7151	1.774	2.3527	0.9591	0.4722
1145	ergosterol	Lipid	Sterol/Steroid	27553	GC/MS	2346.1	363.3	57-87-4;	444679	C01694	HMDB00878	0.798	1.6947	1.3942	1.3711	1.5114	0.81	1.0828	1.2005	0.901	1.0278	1.2802	1.0084	0.6616	1.0258	1.1738	0.8642	0.7062	0.9359	0.9036	0.7486	0.9021	1.6061	1.6233	0.864	1.2818
1818	erythritol	Xenobiotics	Sugar, sugar substitute, starch	20699	GC/MS	1517.5	217	149-32-6;		C00503	HMDB02994	0.2994	0.4644	0.4978	0.4925	0.5729	0.0967	0.3002	0.2605	0.211	0.1101	0.3639	0.2784	0.2257	0.3331	0.3809	2.1499	1.922	2.1575	2.1336	1.9605	1.6782	1.1728	1.1904	1.5391	1.4546
515	erythronate*	Carbohydrate	Aminosugars metabolism	33477	GC/MS	1546.9	292.1	88759-55-1;	2781043		HMDB00613	0.5184	0.8643	1	0.9406	0.7994	0.1942	0.652	0.5618	0.5136	0.2213	0.8028	0.6236	0.5338	0.6213	0.9584	3.662	4.2437	3.7841	4.5811	3.5599	18.419	12.4336	12.6182	16.6264	14.3373
955	ethanolamine	Lipid	Glycerolipid metabolism	1497	GC/MS	1304	174.1	141-43-5;		C00189	HMDB00149	0.435	0.2725	0.235	0.3624	0.3274	0.1935	0.4979	0.235	0.2165	0.146	0.3224	0.1696	0.1442	0.3389	0.2895	1.9193	1.927	1.8857	2.3091	1.5733	1.0681	0.8849	0.872	1.3827	1.4473
1365	flavin adenine dinucleotide (FAD)	Cofactors and vitamins	Riboflavin metabolism	2134	LC/MS Neg	2413	784.1	146-14-5;84366-81-4;	643975	C00016	HMDB01248	0.7273	0.9827	1.0121	0.9692	1.0612	0.5291	0.8645	1.037	0.8487	0.5023	0.9345	0.826	0.57	0.7631	1.0157	0.9618	0.9882	0.929	1.1154	1.0657	1.9186	1.0835	1.2158	1.7851	1.5413
1367	flavin mononucleotide (FMN)	Cofactors and vitamins	Riboflavin metabolism	15797	LC/MS Neg	2395	455.1	130-40-5;	710	C00061	HMDB01520	0.5312	0.6073	0.6244	0.613	0.7723	0.4678	0.6727	0.7117	0.7152	0.4648	0.6045	0.6335	0.495	0.5891	0.5775	1.3538	1.337	1.1677	1.4601	1.472	3.0437	1.5143	2.1049	2.574	2.5475
537	fructose	Carbohydrate	Fructose, mannose, galactose, starch, and sucrose metabolism	577	GC/MS	1758	217	57-48-7;	5984	C00095	HMDB00660	0.4891	0.723	0.7988	0.706	0.7691	0.1927	0.628	0.5301	0.5657	0.2465	0.6771	0.5557	0.518	0.5617	0.7867	8.9697	7.1621	9.0231	10.1712	7.3035	7.7362	5.4827	6.215	7.2515	8.5183
592	fructose-6-phosphate	Carbohydrate	Glycolysis, gluconeogenesis, pyruvate metabolism	12021	GC/MS	1994.9	315.1	103213-47-4;		C05345	HMDB00124	0.8719	0.8187	0.8899	0.9326	1.0222	0.821	1.1591	1.0948	1.2606	0.7113	1.0759	0.9207	0.3945	0.8092	1.15	2.7627	2.5714	2.613	2.7881	2.2788	2.3674	1.6001	1.7489	2.2087	2.0372
663	fumarate	Energy	Krebs cycle	1643	GC/MS	1382.1	245	100-17-8;		C00122	HMDB00134	0.3727	1	1.08	0.6722	1.3734	0.2443	0.6972	1.0017	0.674	0.1827	0.6529	0.4527	0.2682	0.3891	0.5968	2.4585	2.8633	3.5848	2.7692	2.8293	1.4188	1.1332	1.0946	1.1971	2.3131
538	galactitol (dulcitol)	Carbohydrate	Fructose, mannose, galactose, starch, and sucrose metabolism	1117	GC/MS	1849.2	319.1	608-66-2;	11850	C01697	HMDB00107	0.4785	0.8593	0.9156	0.8918	0.9028	0.2842	1	0.9119	0.9225	0.2532	0.694	0.535	0.4517	0.5924	0.7942	9.7845	8.6156	10.3447	11.6299	9.495	8.1496	8.1768	7.6494	9.6306	7.8502
47	gamma-aminobutyrate (GABA)	Amino acid	Glutamate metabolism	1416	GC/MS	1539.7	304.1	56-12-2;	6992099119	C00334	HMDB00112	0.6882	0.7218	0.7121	0.7772	0.4077	0.0677	0.1708	0.096	0.1375	0.1203	0.8123	0.5852	0.4457	0.5989	1	4.8776	5.0033	4.5222	5.4098	5.048	1.2353	1.7074	1.5297	2.2703	1.6617
461	gamma-glutamyl-2-aminobutyrate	Peptide	gamma-glutamyl	37092	GC/MS	1904	403.2					0.5086	0.7821	0.7286	0.6622	0.5245	0.2763	0.9585	0.373	0.4921	0.2763	0.7112	0.6977	0.3232	0.6035	0.7771	1.8985	1.5211	1.9894	1.6111	1.4922	1.6643	1.2105	1.2922	1.6493	1.8172
464	gamma-glutamylcysteine	Peptide	gamma-glutamyl	1778	LC/MS Pos	1274	251.1	636-58-8;	842	C00669	HMDB01049	0.8984	1.1531	1.3283	1.0962	0.9289	0.5584	1.5276	1.3227	1.0523	0.6349	1.1633	0.9067	0.7565	0.8342	1.1981	0.9869	1.2827	1.1597	1.0411	1.0332	1	0.5819	0.8157	0.6809	0.8911
468	gamma-glutamylglutamine	Peptide	gamma-glutamyl	2730	LC/MS Pos	806	276.1	10148-81-9;	150914		HMDB11738	0.8596	0.9487	1.2037	0.8754	0.9542	0.5789	0.8901	0.945	0.9137	0.6274	1.1406	0.9038	0.8573	0.8912	1.2094	2.9477	2.6866	2.7567	2.4758	2.3566	2.2906	2.5938	2.1619	2.5458	2.5253
465	gamma-glutamylglycine	Peptide	gamma-glutamyl	33949	GC/MS	1934	375.2	1948-29-4;	165527		HMDB11667	0.3109	0.3205	0.4075	0.3053	0.5092	0.1663	0.7728	0.5792	0.5717	0.187	0.3512	0.2083	0.1766	0.3033	0.3788	1.1363	1.0388	1.2789	1	1.04	1.2483	0.7143	0.7803	1.1877	1.0752
463	gamma-glutamylisoleucine*	Peptide	gamma-glutamyl	34456	LC/MS Pos	2644	261.2				HMDB11170	0.5041	1.0022	0.765	0.8506	0.9882	0.2041	0.6213	0.5432	0.4532	0.5254	1.0439	0.962	0.4023	0.6976	0.7494	2.1117	1.544	2.2331	1.6421	1.5087	6.2978	2.2848	2.6138	3.0598	4.9329
462	gamma-glutamylleucine	Peptide	gamma-glutamyl	18369	LC/MS Pos	2744	261.2	2566-39-4;	151023		HMDB11171	0.2286	0.4591	0.5495	0.4642	0.5383	0.2165	0.4832	0.4173	0.5343	0.2165	0.5418	0.5046	0.2525	0.3384	0.3715	2.4129	1.9493	2.469	2.0591	2.1037	7.8249	2.7609	3.4224	3.7606	5.8321
470	gamma-glutamylphenylalanine	Peptide	gamma-glutamyl	33422	LC/MS Pos	2846	295.1	7432-24-8;	111299		HMDB00594	0.9754	1.1661	1.1856	1.1736	1.1458	0.595	1.1377	1.1273	0.9844	0.6706	0.8986	0.989	0.7372	0.9313	0.9471	2.4146	2.2938	2.2383	2.0277	2.3517	4.6699	1.6465	2.1095	2.2539	2.9238
471	gamma-glutamyltyrosine	Peptide	gamma-glutamyl	2734	LC/MS Pos	2073	311.2	7432-23-7;	94340			0.7482	1.0435	1.2364	1.1321	1.1185	0.4511	1.2717	1.1519	0.9836	0.4478	0.951	0.6682	0.4692	0.6942	0.8465	3.8167	3.6442	3.7603	4.414	3.7025	5.7706	1.8844	2.6513	2.875	4.1799
460	gamma-glutamylvaline	Peptide	gamma-glutamyl	32393	LC/MS Pos	2040	247.2	2746-34-1;			HMDB11172	0.2908	0.3373	0.5184	0.5153	0.4708	0.1323	0.1726	0.2799	0.2048	0.1349	0.3924	0.3244	0.3074	0.3654	0.378	1.9887	1.2727	1.835	1.5445	1.3918	4.0976	1.6232	2.0637	2.082	3.0851
620	gluconate	Carbohydrate	Nucleotide sugars, pentose metabolism	587	GC/MS	1879.4	333	527-07-1;	10690	C00257	HMDB00625	0.3687	0.9572	0.9896	1.0019	0.9058	0.171	0.4848	0.3696	0.362	0.2226	1.1559	0.7197	0.558	1	0.7711	2.1413	2.1832	2.7285	2.4602	2.6611	3.1509	1.748	1.3258	2.3333	2.4708
589	glucose	Carbohydrate	Glycolysis, gluconeogenesis, pyruvate metabolism	20488	GC/MS	1866.8	217.1	50-99-7;	79025	C00031	HMDB00122	0.6594	0.7433	0.8235	0.8203	0.9274	0.5554	1.097	0.9951	1.0906	0.5738	0.8228	0.631	0.4617	0.6607	0.7539	1.4028	1.0304	1.4742	1.355	1.3186	1.4645	1.416	0.9397	1.8081	1.6887
588	glucose 1-phosphate	Carbohydrate	Glycolysis, gluconeogenesis, pyruvate metabolism	15561	GC/MS	2017	299.1	56401-20-8;	65533	C00103	HMDB01586	0.1896	0.4629	0.4324	0.2462	0.3609	0.3834	0.5998	0.6009	0.8648	0.2369	0.4766	0.5685	1.1737	0.4139	0.541	0.9524	0.895	1.3656	1.4236	1	1.5188	1.2318	1.6789	3.7539	1.3246
587	glucose-6-phosphate (G6P)	Carbohydrate	Glycolysis, gluconeogenesis, pyruvate metabolism	31260	GC/MS	2042.7	387.2	103192-55-8;		C00668	HMDB01401	0.7714	0.7963	0.8974	0.8811	1.1746	0.7928	1.1637	1.0913	1.3883	0.7718	1.0724	0.8856	0.3516	0.8015	1.0938	2.91	2.7772	2.6545	3.0613	2.5117	2.2015	1.6105	1.5749	2.3093	2.2142
39	glutamate	Amino acid	Glutamate metabolism	57	GC/MS	1611.9	246	56-86-0;	611	C00025	HMDB03339	0.5976	0.8043	0.8471	0.8111	0.8658	0.3552	0.7588	0.8065	0.6698	0.3339	0.7161	0.6155	0.5201	0.6909	0.7846	1.0197	0.9794	1.0606	1.0141	0.9038	1.1149	1	1.0778	1.2045	1.0348
44	glutamate, gamma-methyl ester	Amino acid	Glutamate metabolism	33487	LC/MS Pos	1062	162.1	1499-55-4 ;	73913			0.3088	0.3863	0.49	0.4437	0.1274	0.2824	0.4158	0.2667	0.3508	0.1274	0.4629	0.3249	0.2589	0.3313	0.4637	1.7275	1.9658	2.1311	1.7676	1.5551	0.4597	1.0162	0.7363	1.1289	1.1093
45	glutamine	Amino acid	Glutamate metabolism	53	LC/MS Pos	684	147.2	56-85-9;	5961	C00064	HMDB00641	0.6977	0.7827	0.8828	0.9376	1.0116	0.7536	0.7977	0.7687	0.7811	0.7191	0.8137	0.7766	0.9278	0.803	0.8638	1.236	1.5327	1.2387	1.5289	1.6003	1.0748	1.6107	1.4324	1.7134	1.1065
69	glutarate (pentanedioate)	Amino acid	Lysine metabolism	396	GC/MS	1433.6	261	110-94-1;	4418048	C00489	HMDB00661	0.6759	1.1749	1.1442	1.0198	1.2154	0.4113	0.8163	0.7749	0.7225	0.4241	0.7	0.66	0.443	0.6918	0.6863	1.259	0.9592	1.3432	1.265	1.3712	1	1.2957	1.2387	1.2196	0.9367
298	glutathione, oxidized (GSSG)	Amino acid	Glutathione metabolism	27727	LC/MS Pos	1535	613.1	103239-24-3;	6535911215652	C00127	HMDB03337	0.0963	0.1746	0.1423	0.1458	0.1774	0.0748	0.0913	0.1446	0.1823	0.1352	0.1736	0.1247	0.1689	0.0661	0.152	2.2789	2.3697	3.0019	2.919	2.8918	3.6085	3.6862	2.9529	4.2428	3.4111
295	glutathione, reduced (GSH)	Amino acid	Glutathione metabolism	2127	LC/MS Neg	806	306.1	70-18-8;	124886	C00051	HMDB00125	0.6602	0.9226	0.9953	0.8346	0.8065	0.5709	0.9861	1.0505	0.9627	0.5478	0.805	0.6853	0.6095	0.673	0.8468	1.2366	1.365	1.9564	1.3642	1.6805	1.0251	1.1813	1.1163	0.9731	1.4465
585	glycerate	Carbohydrate	Glycolysis, gluconeogenesis, pyruvate metabolism	1572	GC/MS	1360.7	189	600-19-1;	752	C00258	HMDB00139	0.6395	1	1.0862	0.9852	1.2344	0.2795	0.762	0.7679	0.5255	0.288	0.9639	0.7941	0.6861	0.8319	0.8331	1.3091	1.2827	1.1046	1.348	1.0144	2.4093	2.3692	1.6875	3.0191	1.6542
959	glycerol	Lipid	Glycerolipid metabolism	15122	GC/MS	1311	205	56-81-5;	753	C00116	HMDB00131	0.5647	0.5909	0.5977	0.5859	0.5735	0.3881	0.6738	0.6105	0.6126	0.3647	0.5178	0.4463	0.4175	0.4378	0.5071	1.8705	1.5939	2.0611	1.8205	1.9867	1	1.1182	0.8976	1.148	0.9889
961	glycerol 3-phosphate (G3P)	Lipid	Glycerolipid metabolism	15365	GC/MS	1719.7	357.1	29849-82-9;	754	C00093	HMDB00126	0.479	0.7895	0.8048	0.571	0.7447	0.1991	0.6283	0.6436	0.5394	0.275	0.5027	0.4023	0.2524	0.3483	0.545	0.9558	1.0112	1.1867	1.1103	0.9322	2.1837	1.1618	1.1526	1.3684	2.3298
957	glycerophosphoethanolamine	Lipid	Glycerolipid metabolism	37455	GC/MS	1906	357.1	33049-08-0;	123874	C01233	HMDB00114	0.7934	1.249	1.3801	1.1268	1.4866	0.4167	1.0662	1.1889	1.0111	0.4256	0.959	0.8658	0.5118	0.7588	1.0682	1.4081	1	1.6112	1.1742	1.1838	3.9011	1.3812	1.6373	2.0665	3.2286
962	glycerophosphorylcholine (GPC)	Lipid	Glycerolipid metabolism	15990	LC/MS Pos	694	258.1	28319-77-9;	657272	C00670	HMDB00086	1.2741	1.3091	1.2495	1.1393	1.2198	1.5369	1.5113	1.4885	1.5978	1.5674	1.1246	1.1628	1	1.0682	1.1814	0.5725	0.4132	0.6027	0.4241	0.4563	1.6419	0.8745	1.1207	0.9596	1.7333
1	glycine	Amino acid	Glycine, serine and threonine metabolism	11777	GC/MS	1166	101.9	56-40-6;	5257127750	C00037	HMDB00123	0.3865	0.6435	0.654	0.5609	0.6508	0.2467	0.7374	0.8132	0.6607	0.2718	0.4248	0.3704	0.2606	0.3385	0.4373	1.6992	1.4259	1.7389	1.4651	1.5918	2.0514	1.3589	1.4308	1.7627	1.8227
1430	glycolate (hydroxyacetate)	Xenobiotics	Chemical	15737	GC/MS	1119	177	79-14-1;	3698251757	C00160	HMDB00115	1.5047	1.669	1.4492	1.7394	2.487	1.3524	6.0473	5.5241	2.9176	0.9485	0.9655	0.9393	0.8724	0.8809	1	1.0134	0.8991	0.8302	1.0293	0.8594	1.443	1.2527	1.1095	1.601	1.0329
315	glycylisoleucine	Peptide	Dipeptide	36659	LC/MS Pos	2080	189.1	19461-38-2;				0.7962	1.1845	1.3095	1.5124	1.6615	0.3967	0.6457	0.7639	0.6857	0.4093	0.9693	0.7835	0.5083	0.8543	0.9753	2.8543	2.0446	2.2386	2.1592	2.2035	3.3908	1.3332	1.8001	1.6827	3.0611
316	glycylleucine	Peptide	Dipeptide	34398	LC/MS Pos	2236	189.1	869-19-2;	928431548899	C02155	HMDB00759	0.6799	1	1.318	1.2121	1.4968	0.4124	0.5414	0.6727	0.5613	0.4402	0.9496	0.6985	0.6747	0.8454	0.8825	2.6362	1.9701	2.0947	1.9268	2.2854	3.0385	1.6391	2.0821	2.0966	3.121
319	glycylphenylalanine	Peptide	Dipeptide	33954	LC/MS Neg	2193	221.2	3321-03-7;	154934492953			0.6976	1.2288	1.206	1.1279	1.4356	0.5646	0.7851	0.7118	0.5646	0.5646	0.6561	0.6414	0.5646	0.7763	0.7199	1.2407	1.616	0.815	1.4505	1.2773	2.1654	1.0773	1.8317	1.2749	2.0601
314	glycylproline	Peptide	Dipeptide	22171	GC/MS	1874.8	373.1	704-15-4;	30136256993386		HMDB00721	0.9137	1.1878	1.1333	1.2009	1.2977	0.3973	1.2882	1.0958	0.7342	0.3735	1	0.684	0.5458	0.9993	1.2128	1.9831	2.3517	2.104	2.2845	2.1042	4.5167	2.1418	2.2988	3.5985	2.9329
320	glycyltyrosine	Peptide	Dipeptide	33958	LC/MS Neg	1446	237.2	658-79-7;	928296994980			0.4995	1.0099	0.8836	1.2375	0.9901	0.4006	0.6013	0.707	0.4006	0.4006	0.8006	0.5386	0.4006	0.4675	0.5707	1.7701	1.2794	1.7934	1.3134	1.6877	3.6357	1.5147	1.8131	1.859	3.1714
311	glycylvaline	Peptide	Dipeptide	18357	LC/MS Pos	1572	175.1	1963-21-9;	27248076994979			0.9157	1.0527	1.1816	0.8146	1.3422	0.69	0.6128	0.698	0.4594	0.6478	0.8398	0.7307	0.7737	0.5286	0.9473	3.0391	2.1898	2.3423	2.4616	2.2813	3.043	2.216	1.948	2.6811	2.6791
1220	guanine	Nucleotide	Purine metabolism, guanine containing	418	GC/MS	1942.3	352.1	73-40-5;	764	C00242	HMDB00132	0.8856	1.1169	1.0926	1.1721	1.4566	0.4149	0.5518	0.5969	0.5931	0.4531	1	0.7892	0.4858	0.8089	0.9075	3.8132	3.8274	4.2926	4.3099	4.5034	0.4226	0.4799	0.3751	0.6088	0.4563
1224	guanosine	Nucleotide	Purine metabolism, guanine containing	1573	LC/MS Neg	1675	282.1	118-00-3;	6802	C00387	HMDB00133	1.0434	1.21	1	1.2286	1.1016	0.8403	0.9242	0.7721	0.9204	0.8902	1.2893	0.9657	1.1742	1.1207	0.9888	4.4151	3.2297	4.3612	4.0432	4.5836	1.5116	1.2032	0.8201	1.7695	1.4667
1227	guanosine 5'- monophosphate (5'-GMP)	Nucleotide	Purine metabolism, guanine containing	2849	LC/MS Pos	1300	364	5550-12-9;	761	C00144	HMDB01397	1.1297	1.1503	1.354	1	1.2011	1.1013	1.3929	1.3485	1.2913	0.973	1.3265	1.1716	0.9697	1.1152	1.1327	0.1328	0.1414	0.3736	0.2322	0.3007	0.2746	0.6906	0.1737	0.7736	0.2488
53	histidine	Amino acid	Histidine metabolism	59	LC/MS Neg	757	154.1	5934-29-2;	7733651426	C00135	HMDB00177	0.2533	0.3075	0.4128	0.291	0.2417	0.5252	0.9594	1.0213	0.9564	0.4839	1.0219	0.8494	0.9655	0.8166	1.1848	2.1722	2.4603	2.2489	2.3495	2.0553	3.671	3.3911	3.0548	3.4326	3.521
62	histidinol	Amino acid	Histidine metabolism	15316	GC/MS	1790.2	254.1	1596-64-1;	165271	C00860	HMDB03431	0.2286	0.5902	0.5578	0.4576	0.5593	0.1841	0.3382	0.2949	0.2524	0.0478	1	0.8388	0.7632	1.2648	1.4209	1.5573	2.502	2.1955	2.5629	2.9725	0.5938	0.2609	0.3613	0.5738	0.2102
650	homocitrate	Energy	Krebs cycle	39601	LC/MS Neg	568.8	205.1	3562-74-1;	439459	C01251	HMDB03518	0.9599	1.4703	1.4091	1.3633	1.8732	0.448	0.5132	0.5411	0.5719	0.4441	1.1807	1	0.9674	1.1224	1.1741	2.6929	1.9885	2.7695	2.0176	2.3251	0.9127	0.6724	0.6413	0.7953	0.9559
243	homocysteine	Amino acid	Cysteine, methionine, SAM, taurine metabolism	40266	GC/MS	1648.2	234	454-29-5;	778	C00155	HMDB00742	0.2356	0.4988	0.5989	0.4364	0.4963	0.1688	0.578	0.6649	0.4549	0.1701	0.319	0.3271	0.2054	0.2677	0.4102	2.1607	1.8735	1.8952	1.9813	1.6026	4.7213	1.4251	1.6656	2.9219	2.762
12	homoserine	Amino acid	Glycine, serine and threonine metabolism	23642	GC/MS	1471	218.1	672-15-1;	126476971022	C00263	HMDB00719	0.6345	1.0756	1.1452	1	1.0312	0.1798	0.1402	0.1632	0.1179	0.1652	0.5394	0.4031	0.3088	0.4683	0.5265	2.8302	4.5426	3.2866	4.0512	3.9994	0.3461	0.6426	0.6922	0.5101	1.0975
232	hypotaurine	Amino acid	Cysteine, methionine, SAM, taurine metabolism	590	GC/MS	1598.5	188	300-84-5;	107812	C00519	HMDB00965	0.3481	0.4283	0.457	0.4824	0.4668	0.2015	0.5808	0.3922	0.3821	0.2212	0.4741	0.3327	0.2855	0.4505	0.5496	2.0405	2.3043	1.6626	2.3688	1.7391	3.1354	1.637	2.2991	2.0767	1.9217
1190	hypoxanthine	Nucleotide	Purine metabolism, (hypo)xanthine/inosine containing	3127	GC/MS	1759.2	265	68-94-0;	790	C00262	HMDB00157	0.3299	0.6816	0.5227	0.5655	1	0.163	0.4521	0.4508	0.3126	0.1061	0.4619	0.4023	0.7925	0.4125	0.4398	8.6616	7.4163	9.0071	8.5112	9.2866	19.7358	9.2116	10.9147	13.1861	14.1866
63	imidazole lactate	Amino acid	Histidine metabolism	15716	GC/MS	1810.3	153	14403-45-3;	440129	C05568	HMDB02320	0.254	0.3618	0.3534	0.3434	0.3088	0.3086	1.399	1.416	1.0404	0.2594	1.3781	1.1274	0.634	0.948	1.5039	1.1056	1.4235	1.1288	1.3751	1.4086	8.7037	2.3135	3.0751	2.95	5.8089
1192	inosine	Nucleotide	Purine metabolism, (hypo)xanthine/inosine containing	1123	LC/MS Neg	1600	267.2	58-63-9;		C00294	HMDB00195	1.8854	0.6408	0.6311	1.0247	0.7565	0.6028	1.9217	0.5807	0.5735	1.0033	1.1502	0.8764	1.2434	1.2045	1.0675	2.1194	1.6296	1.9455	1.8347	2.4986	1.5265	0.6243	0.7412	1	1.0621
974	inositol 1-phosphate (I1P)	Lipid	Inositol metabolism	1481	GC/MS	2057.8	318.1	106032-59-1;		C04006	HMDB00213	0.8507	0.963	0.8577	0.952	1.0244	0.5213	0.8418	0.686	0.6766	0.5321	0.8887	0.8227	0.5066	0.8222	0.8891	1.6401	1.974	1.5095	1.7986	1.3969	2.1673	1.5938	1.6255	2.1135	1.7355
595	Isobar: fructose 1,6-diphosphate, glucose 1,6-diphosphate, myo-inositol 1,4 or 1,3-diphosphate	Carbohydrate	Glycolysis, gluconeogenesis, pyruvate metabolism	36984	LC/MS Neg	572	339					0.1854	0.2823	0.4495	0.272	0.5185	0.1374	0.7329	1.017	0.5755	0.2087	0.3764	0.2306	0.2183	0.1621	0.3279	1.8739	1.9196	1.7074	1.7613	1.6402	2.1861	1.9916	2.0679	3.057	1.9355
629	Isobar: ribulose 5-phosphate, xylulose 5-phosphate	Carbohydrate	Nucleotide sugars, pentose metabolism	37288	GC/MS	1935	357.2					0.6229	0.7669	0.7662	0.8242	0.8375	0.583	1.0393	1.2869	0.9325	0.3464	0.6072	0.5804	0.2808	0.6027	0.7508	2.2404	1.9934	2.465	1.9305	1.7092	4.3528	2.7738	3.1616	2.6491	4.2028
519	Isobar: UDP-acetylglucosamine, UDP-acetylgalactosamine	Carbohydrate	Aminosugars metabolism	38673	LC/MS Neg	661	606.1					0.236	0.3688	0.2584	0.314	0.3605	0.3733	0.3818	0.3738	0.3746	0.4263	0.2183	0.2761	0.2102	0.2768	0.238	1.64	1.773	1.5485	1.7438	1.692	2.1896	1.0733	1.5999	1.6558	1.8799
190	isoleucine	Amino acid	Valine, leucine and isoleucine metabolism	1125	LC/MS Pos	1614	132.1	73-32-5;	791	C00407	HMDB00172	0.2765	0.3515	0.366	0.3666	0.3559	0.1368	0.2441	0.2465	0.2003	0.1407	0.3411	0.2733	0.2428	0.2681	0.3707	1.4965	1.2056	1.3879	1.2973	1.2812	2.5275	1.4502	1.7608	1.8676	2.2509
406	isoleucylglycine	Peptide	Dipeptide	40008	LC/MS Pos	1732	189.2	868-28-0;	342532			0.7384	1.2208	1.1061	1.1294	1.2634	0.2526	0.6827	0.6936	0.6043	0.4062	0.8194	0.6428	0.5677	0.7637	0.9644	3.0915	3.0607	2.3623	2.6809	2.9422	3.3815	1.9073	2.2204	2.6317	3.2069
358.1	isoleucylthreonine	Peptide	Dipeptide	42968	LC/MS Neg	2250	231.3					0.8615	1.469	1.1819	1.3775	1.5634	0.2443	0.8298	0.8565	0.6025	0.4242	0.9037	1.0815	0.5986	1	1.0782	2.3559	2.5203	1.8385	2.4133	2.9301	3.0166	1.8734	1.9466	2.4406	2.7118
152	kynurenine	Amino acid	Tryptophan metabolism	15140	LC/MS Pos	1902	209.1	2922-83-0;	1611666971029	C00328	HMDB00684	0.6587	0.9267	1.0249	0.6844	1.0396	0.4117	0.4152	0.5791	0.4117	0.4117	0.713	0.8838	0.4117	0.8771	0.5607	1.2318	1.1401	1.9956	1.4773	1.6959	1.4205	1.0017	1.1638	1.3114	1.5254
1143	lanosterol	Lipid	Sterol/Steroid	1128	GC/MS	2388	393.3	79-63-0;	246983	C01724	HMDB01251	1.4307	2.347	2.2014	2.2973	2.578	0.7347	1.8233	1.6973	1.4283	0.7496	1.8602	1.5907	1	1.6811	2.0063	1.518	1.0734	1.4229	1.3961	1.4808	0.6718	0.7738	0.5818	0.6377	0.7065
191	leucine	Amino acid	Valine, leucine and isoleucine metabolism	60	LC/MS Pos	1674	132.2	61-90-5;	70457986106	C00123	HMDB00687	0.3928	0.5756	0.5749	0.5561	0.6165	0.1993	0.3555	0.3413	0.2887	0.2136	0.4856	0.3894	0.3684	0.3561	0.5049	2.1709	2.1094	2.316	2.1759	2.3182	4.6404	2.1012	2.5723	3.072	3.8559
673	linoleate (18:2n6)	Lipid	Essential fatty acid	1105	LC/MS Neg	5533	279.3	60-33-3;	5280450	C01595	HMDB00673	0.4948	0.2573	1.0068	0.9781	0.8488	0.4559	0.5306	1.5886	0.6737	0.408	0.7592	0.6776	0.5427	0.5892	0.8016	0.9436	1.3564	1.4362	1	0.7725	1.5918	1.8928	2.4245	1.2954	0.8962
677	linolenate [alpha or gamma; (18:3n3 or 6)]	Lipid	Essential fatty acid	34035	LC/MS Neg	5450	277.3			C06427	HMDB01388	0.3432	0.1726	0.6023	0.5585	0.5036	0.2894	0.2567	0.8136	0.3504	0.2921	0.4316	0.4022	0.3994	0.3533	0.4653	1.0482	1.8191	1.7811	1.248	1	1.2413	1.7283	2.2408	1.1753	0.5993
75	lysine	Amino acid	Lysine metabolism	1301	LC/MS Pos	603	147.2	56-87-1;	5962	C00047	HMDB00182	0.8665	0.8268	0.9612	0.9383	0.885	0.7496	1.1311	1.0655	1.1295	0.8662	1.0252	0.9566	0.9418	0.9938	1.1467	1.7297	1.4426	1.6539	1.6122	1.5404	3.7675	1.3249	1.7727	1.8185	2.7784
667	malate	Energy	Krebs cycle	1303	GC/MS	1502	233	6915-15-7;	525	C00149	HMDB00156	0.7243	1.1415	1.2205	1.1605	1.3743	0.328	0.9965	1.0301	0.7915	0.3201	0.8854	0.6616	0.4375	0.6792	0.8858	1.3789	1.2981	1.7541	1.4209	1.3574	0.7873	0.5174	0.5152	0.6472	0.8972
548	mannitol	Carbohydrate	Fructose, mannose, galactose, starch, and sucrose metabolism	15335	GC/MS	1839	319.1	69-65-8;	6251	C00392	HMDB00765	0.0701	0.1174	0.1476	0.1118	0.1235	0.0433	0.1399	0.0986	0.1125	0.0502	0.1286	0.0991	0.0794	0.1163	0.1198	1.0988	1.0395	1.0588	1.0784	1.0741	0.9523	1	0.9161	1.2765	1.0008
554	mannose-6-phosphate	Carbohydrate	Fructose, mannose, galactose, starch, and sucrose metabolism	1470	GC/MS	2035.9	387.2	70442-25-0;104872-94-8;		C00275	HMDB01078	0.9775	0.9572	0.9753	0.9828	1.2299	1.0031	1.4433	1.4237	1.6856	0.8829	1.0983	0.9869	0.4038	0.8003	1.1457	2.3974	2.3531	2.3377	2.6114	2.0454	2.3773	1.4712	1.4586	2.3526	2.2075
704	margarate (17:0)	Lipid	Long chain fatty acid	1121	LC/MS Neg	5733	269.3	506-12-7;	10465		HMDB02259	0.7548	0.4184	1.2096	1	0.9594	0.9714	0.7102	1.7347	0.9031	0.7753	1.0274	0.8484	0.7561	0.8843	1.098	0.7006	1.2929	1.1092	0.8103	0.7121	1.4204	1.6773	2.9193	1.1176	0.7917
237	methionine	Amino acid	Cysteine, methionine, SAM, taurine metabolism	1302	LC/MS Pos	1252	150.1	63-68-3;	69920876137	C00073	HMDB00696	0.5074	0.6234	0.6694	0.6342	0.7442	0.3604	0.571	0.56	0.4631	0.3626	0.6025	0.4914	0.411	0.5128	0.5964	2.35	2.184	2.1329	2.1581	2.0402	2.06	1.5341	1.5521	1.8981	1.8753
1294	methylphosphate	Nucleotide	Purine and pyrimidine metabolism	37070	GC/MS	1221	240.9	7023-27-0;	13130			0.5481	0.2993	0.3038	0.437	0.5302	0.412	0.5233	0.2737	0.3355	0.2797	0.4085	0.4502	0.4989	0.5138	0.6273	1.5088	1.6943	1.251	1.6543	1.3018	1.0134	0.6999	1.1317	1.3554	1.2095
971	myo-inositol	Lipid	Inositol metabolism	19934	GC/MS	1924.9	217	87-89-8;		C00137	HMDB00211	0.5215	0.6902	0.6399	0.7353	0.6911	0.2538	0.6816	0.5195	0.5162	0.2454	0.6785	0.5115	0.4591	0.6119	0.7626	6.8691	6.7117	7.0603	7.3375	6.2027	6.8202	4.4367	5.1995	6.0629	5.0237
698	myristate (14:0)	Lipid	Long chain fatty acid	1365	GC/MS	1789.7	285.2	544-63-8;	11005	C06424	HMDB00806	0.424	0.5321	0.4774	0.341	0.4933	0.281	0.255	0.3701	0.2536	0.2674	0.3819	0.3867	0.2977	0.4979	0.4264	1.1519	1	1.1038	1.1669	1.1076	1.1341	0.8902	1.0641	1.1055	1.004
699	myristoleate (14:1n5)	Lipid	Long chain fatty acid	32418	LC/MS Neg	5338	225.3	544-64-9 ;	5281119	C08322	HMDB02000	0.6164	0.3616	0.4698	0.4225	0.4404	0.4377	0.3704	0.4011	0.4565	0.4724	0.475	0.5445	0.3277	0.4483	0.4482	2.5284	2.7422	3.4134	2.4732	2.3017	1.7181	1.4752	2.3271	1.4113	1.2846
81	N-6-trimethyllysine	Amino acid	Lysine metabolism	1498	GC/MS	1583	318.2	23284-33-5;	159659	C03793	HMDB01325	0.1878	0.3075	0.3153	0.4014	0.5011	0.1062	0.4206	0.3011	0.1495	0.1546	0.2238	0.1975	0.265	0.337	0.2584	1.1154	1.2704	1.3354	1.5282	1.3035	2.0297	1.1214	1.2329	1.5681	1.4773
31	N-acetyl-beta-alanine	Amino acid	Alanine and aspartate metabolism	37432	GC/MS	1420	158	3025-95-4;	76406	C01073		0.3186	0.4257	0.387	0.4043	0.4949	0.3713	0.7877	0.5124	0.4616	0.3374	0.2773	0.2916	0.1678	0.4019	0.3554	1.5877	1.7366	1.7435	1.9413	2.0408	3.5536	3.8211	3.8806	4.3829	3.2149
33	N-acetylalanine	Amino acid	Alanine and aspartate metabolism	1585	GC/MS	1307.5	158	97-69-8;	88064	C02847	HMDB00766	0.1302	0.1501	0.1508	0.1606	0.1495	0.0576	0.1764	0.1374	0.1161	0.0519	0.1554	0.1004	0.086	0.1276	0.1576	2.1071	2.0586	2.0472	2.1309	2.0819	1.4857	1.7547	0.8656	2.1682	1.8378
257	N-acetylarginine	Amino acid	Urea cycle; arginine-, proline-, metabolism	33953	LC/MS Pos	1087	217.2	155-84-0;	674271615663	C02562	HMDB04620	0.7258	0.9505	1.0165	0.988	0.9135	0.5201	0.7578	0.7137	0.7139	0.5262	1.0512	0.7895	0.748	0.8385	0.9259	2.1252	1.764	2.1838	2.0256	1.8246	1.8778	1.6583	1.8275	2.0481	1.9471
35	N-acetylaspartate (NAA)	Amino acid	Alanine and aspartate metabolism	22185	GC/MS	1648.5	274	997-55-7;997-55-7 ;	65065	C01042	HMDB00812	0.9522	1.4625	1.6317	1.343	1.7119	0.6059	1.8371	1.8722	1.5427	0.6885	1	0.7334	0.5813	0.834	1.0266	0.7591	0.6399	0.725	0.6354	0.666	2.1888	1.0476	0.926	1.4856	1.4801
511	N-acetylglucosamine	Carbohydrate	Aminosugars metabolism	15096	GC/MS	1934.5	245	7512-17-6;	24139	C00140	HMDB00215	2.1856	2.3253	2.3718	1.8996	3.1709	5.4789	2.3669	2.0585	2.2021	1.4548	2.1204	2.0444	1.2959	1.9916	1.7288	0.5785	0.4912	0.6067	0.5309	0.6708	0.8888	0.4354	0.4306	0.8865	0.631
513	N-acetylglucosamine 6-phosphate	Carbohydrate	Aminosugars metabolism	15107	GC/MS	2096.2	387.2	102029-88-9;	10040501	C00357	HMDB02817	0.5555	0.9571	1.1361	0.9599	1.0739	0.385	1.1024	1.0594	0.8776	0.416	0.9091	0.7663	0.3332	0.6583	0.9503	2.6912	2.6912	2.8925	2.8657	2.5578	5.1136	2.4798	2.3465	4.377	4.0168
50	N-acetylglutamate	Amino acid	Glutamate metabolism	15720	LC/MS Pos	1492	190.1	5817-08-3;	1549099	C00624	HMDB01138	1.226	1.5703	1.722	1.4891	1.63	0.5583	1.0779	1.1175	0.9235	0.6085	1.4467	1.1481	0.9928	1.1518	1.4695	0.6884	0.6003	0.7307	0.8945	0.6149	0.2277	0.8796	0.7649	0.8967	0.3481
52	N-acetylglutamine	Amino acid	Glutamate metabolism	33943	LC/MS Neg	783	187.1	2490-97-3;	182230	C02716	HMDB06029	0.8012	1.2342	1.0276	1.03	1.2808	0.4044	0.6482	0.7707	0.6629	0.424	1	1.0332	0.8406	1.0837	1.0554	2.0594	2.3127	1.8452	2.2794	2.2074	1.7572	1.2672	1.1273	1.4304	1.5269
4	N-acetylglycine	Amino acid	Glycine, serine and threonine metabolism	27710	GC/MS	1396.4	143.9	543-24-8;	10972		HMDB00532	0.0878	0.1618	0.1879	0.1392	0.1782	0.1856	0.735	0.7387	0.6279	0.1626	0.1289	0.0977	0.076	0.1062	0.1528	1.3706	1.1455	1.3801	1.2884	1.2614	1.9932	1.3525	1.4177	1.9452	1.7676
54	N-acetylhistidine	Amino acid	Histidine metabolism	33946	LC/MS Neg	913	196.2	39145-52-3;	75619	C02997		0.5357	0.4688	0.9321	0.4069	0.3763	0.9533	0.9274	1.0467	0.9389	0.9147	3.58	1.3288	2.4976	1.3294	3.4691	2.8868	2.645	3.0608	2.5101	2.6036	3.077	2.4017	2.8605	2.5944	3.3778
239	N-acetylmethionine	Amino acid	Cysteine, methionine, SAM, taurine metabolism	1589	LC/MS Neg	1805	190.1	65-82-7;	448580	C02712	HMDB11745	0.7221	1.1483	1.1668	1.1175	1.1579	0.268	0.5757	0.6026	0.4825	0.2784	1.1747	1.0364	0.7907	1	1.2045	1.5196	1.6628	1.3499	1.6124	1.561	1.0754	0.9749	1.0752	1.2245	1.1283
131	N-acetylphenylalanine	Amino acid	Phenylalanine & tyrosine metabolism	33950	LC/MS Neg	2590	206.2	2018-61-3;	74839	C03519	HMDB00512	0.5292	1.1685	1	1.1621	1.1022	0.2753	0.7443	0.7214	0.4503	0.2753	0.8045	0.7048	0.4459	0.7193	0.8455	1.3038	1.6633	1.1737	1.5081	1.599	2.1126	1.4605	1.413	2.5376	1.4823
283	N-acetylputrescine	Amino acid	Polyamine metabolism	37496	LC/MS Pos	895	131.1	18233-70-0;	122356	C02714	HMDB02064	0.8615	0.9828	1.0868	1	1.0256	0.7065	0.7395	0.7793	0.7821	0.6683	0.8697	0.7219	0.6643	0.7641	0.8553	8.1219	5.5199	7.3908	5.3488	6.6142	5.1757	3.8915	3.527	4.5277	5.4676
10	N-acetylserine	Amino acid	Glycine, serine and threonine metabolism	37076	GC/MS	1526	218	97-14-3;	65249		HMDB02931	1	1.5793	1.625	1.4983	1.7892	0.7241	1.8543	1.8843	1.57	0.8307	1.2392	0.9795	0.6367	1.007	1.2867	1.4754	1.2607	1.4183	1.3089	1.4138	1.5816	0.6517	0.7245	0.9355	1.0923
18	N-acetylthreonine	Amino acid	Glycine, serine and threonine metabolism	33939	LC/MS Neg	846	160.1	17093-74-2;	4651717	C01118		0.7531	0.9785	1.053	0.9015	1	0.586	0.8257	0.9025	0.7932	0.5485	0.8794	0.7421	0.7084	0.7373	0.8982	2.9485	2.3461	2.7762	2.3174	2.4866	2.4382	1.5839	1.728	1.8957	2.2339
132	N-acetyltyrosine	Amino acid	Phenylalanine & tyrosine metabolism	32390	LC/MS Neg	1677	222.2	537-55-3 ;	68310		HMDB00866	0.6932	1.0285	1.066	0.9967	0.9336	0.2726	0.4959	0.536	0.4295	0.2484	0.968	0.8819	0.6599	0.8659	1	1.1042	1.4111	1.213	1.4682	1.5708	2.2375	1.7859	1.6466	2.5812	2.1462
196	N-acetylvaline	Amino acid	Valine, leucine and isoleucine metabolism	1591	LC/MS Pos	2654	160.1	96-81-1;	66789		HMDB11757	0.3856	0.7412	1.1599	0.6724	0.563	0.208	0.5557	0.5765	0.4302	0.3997	0.8498	0.8806	0.4979	0.7195	0.6942	1.0193	1.2597	1.302	1	1.2313	2.9173	2.1446	2.1587	2.7626	1.9952
264	N-alpha-acetylornithine	Amino acid	Urea cycle; arginine-, proline-, metabolism	32984	LC/MS Pos	724	175.1	6205-08-9;	6992102439232	C00437	HMDB03357	0.7687	1.0725	1.0436	1.0805	1.1877	0.2933	0.7379	0.6933	0.5757	0.2708	0.7852	0.7192	0.6597	0.681	0.8442	3.7311	4.2951	3.1848	4.159	4.265	1.5327	1.0641	1.49	1.5128	1.0572
34	N-carbamoylaspartate	Amino acid	Alanine and aspartate metabolism	1594	GC/MS	1749	257.1	923-37-5;	5460257	C00438	HMDB00828	0.3035	0.3035	0.3035	0.3035	0.3035	0.3035	0.3035	0.3035	0.3035	0.3035	0.3035	0.3035	0.3035	0.3035	0.3035	1.4366	3.5192	1.461	3.1921	3.4223	0.3035	0.3035	0.3035	0.3035	0.3035
231	N-formylmethionine	Amino acid	Cysteine, methionine, SAM, taurine metabolism	2829	LC/MS Neg	1541	176.1	4289-98-9;	439750	C03145	HMDB01015	0.1937	0.3518	0.319	0.3383	0.4098	0.0792	0.2195	0.255	0.1991	0.0911	0.3082	0.268	0.2132	0.2545	0.3029	0.9314	1.2416	0.9606	1.2351	1.2133	1.2914	1.3359	1.3964	1.6522	1.1972
1236	N1-methylguanosine	Nucleotide	Purine metabolism, guanine containing	31609	LC/MS Pos	1850	298.1	2140-65-0;	96373		HMDB01563	0.867	0.8995	1.1668	1.0257	1.0765	0.4319	0.7405	0.6346	0.6901	0.5014	0.8933	0.6693	0.5844	0.5991	0.7656	2.5266	2.1376	2.4053	2.095	2.1579	4.2664	2.4688	2.1106	3.2376	3.5625
1239	N2,N2-dimethylguanosine	Nucleotide	Purine metabolism, guanine containing	35137	LC/MS Pos	2157	312.1	2140-67-2;	92919		HMDB04824	0.7091	0.8435	0.8641	1.1041	0.9479	0.2957	0.4316	0.4591	0.4162	0.3421	0.7903	0.4793	0.4699	0.7921	0.6473	2.4609	2.3742	1.5178	2.5404	3.0908	4.2393	2.4685	3.1197	3.3058	3.2621
85	N6-acetyllysine	Amino acid	Lysine metabolism	36752	LC/MS Neg	1056	187.1	692-04-6;	699197892832	C02727	HMDB00206	0.385	0.6015	0.4735	0.3977	0.5844	0.3064	0.6677	0.6908	0.5902	0.2446	0.421	0.3409	0.3626	0.4155	0.6446	1.1765	0.7505	1.5511	0.95	1.1447	4.1544	1	1.2596	1.1459	2.4473
1242	N6-carbamoylthreonyladenosine	Nucleotide	Purine metabolism, guanine containing	35157	LC/MS Pos	2656	413	24719-82-2;				0.7438	1.0158	1.1084	0.7614	1.2808	0.756	1.1074	1	1.047	0.4194	1.0194	0.5691	0.6012	0.5801	1.0309	3.1332	2.251	2.7116	2.62	2.7221	5.3559	2.4659	3.1582	3.9769	4.4398
1324	nicotinamide	Cofactors and vitamins	Nicotinate and nicotinamide metabolism	31480	GC/MS	1493.7	151	98-92-0;	936	C00153	HMDB01406	0.3131	0.5814	0.6348	0.4813	0.6524	0.1691	0.4735	0.6001	0.4508	0.2167	0.4292	0.3947	0.33	0.332	0.454	2.2021	2.6793	2.2535	2.1408	1.8828	1.3435	1.5306	1	1.6192	1.6585
1327	nicotinamide adenine dinucleotide (NAD+)	Cofactors and vitamins	Nicotinate and nicotinamide metabolism	5278	LC/MS Neg	1411	661.8	53-84-9;	1.08977e+18	C00003	HMDB00902	0.3415	0.5274	0.5608	0.5602	0.5557	0.229	0.5723	0.6092	0.4878	0.2516	0.533	0.4652	0.3337	0.4959	0.5654	1.1865	1.3222	1.1645	1.2497	1.1187	0.8644	1.032	1.0462	1.1162	1
1328	nicotinamide adenine dinucleotide reduced (NADH)	Cofactors and vitamins	Nicotinate and nicotinamide metabolism	31475	LC/MS Neg	1554	664.1	58-68-4 ;606-68-8;	439153	C00004	HMDB01487	0.2766	0.7302	1.0675	0.5593	0.545	1.0102	0.5117	2.0564	0.8682	0.2766	0.4414	0.2766	0.2766	0.2766	0.4766	0.2766	0.2766	0.9898	0.2974	0.2766	0.2766	0.2766	0.2766	0.2766	0.8134
1326	nicotinamide ribonucleotide (NMN)	Cofactors and vitamins	Nicotinate and nicotinamide metabolism	22152	LC/MS Pos	886	335.1	1094-61-7;	14180	C00455	HMDB00229	1.2347	1.0841	1.3553	0.9893	1.0722	0.773	0.7845	0.7798	0.824	0.8163	1.326	1.0316	1.0734	0.991	1.305	1.8541	1.4757	1.7052	1.4272	1.4237	1	0.8736	0.7388	0.7805	1.0963
1334	nicotinamide riboside*	Cofactors and vitamins	Nicotinate and nicotinamide metabolism	33013	LC/MS Pos	955	255.1	1341-23-7;		C03150	HMDB00855	0.8538	1.0057	1.388	1.3649	1.5463	0.4369	0.6676	0.6906	0.7716	0.6092	1.1897	1.1198	0.915	0.9514	0.972	3.8146	2.7998	3.8504	2.6809	3.409	2.0271	1	0.6029	1.4213	2.2168
1338	nicotinate	Cofactors and vitamins	Nicotinate and nicotinamide metabolism	1504	GC/MS	1334.1	180	59-67-6;	938	C00253	HMDB01488	0.8077	0.8562	0.9251	0.7586	0.7931	0.3093	0.9732	0.8656	0.5049	0.1404	0.5163	0.4269	0.5266	0.3908	0.6278	4.5166	3.9256	4.3665	3.8484	4.735	3.8121	1.4598	1.4593	2.2592	2.762
1341	nicotinate ribonucleoside*	Cofactors and vitamins	Nicotinate and nicotinamide metabolism	33471	LC/MS Pos	1105	256	2625-49-2;	161233	C05841	HMDB06809	0.8386	1.0824	1.0737	1.2046	1.3157	0.6753	0.8871	0.8641	0.7797	0.5844	1.0016	1	0.7847	1.1255	1.0136	6.5882	4.2081	6.5527	4.426	5.4524	7.2185	2.5331	3.3199	2.9782	7.424
14	O-acetylhomoserine	Amino acid	Glycine, serine and threonine metabolism	31539	GC/MS	1508	128	7540-67-2;	439389	C01077		0.3281	0.5514	0.5041	0.4458	1.3997	0.3526	0.123	0.1802	0.1029	0.188	0.2623	0.2143	0.1818	0.2844	0.2583	3.5346	3.1586	3.1653	4.0041	2.6306	0.4713	0.8937	1.1083	0.8344	1.5048
149.2	o-Tyrosine	Amino acid	Phenylalanine & tyrosine metabolism	43392	LC/MS Pos	1883	182	2370-61-8;	91482			0.1401	0.5198	0.3333	0.3389	0.1981	0.1401	0.259	0.1401	0.1401	0.191	0.1401	0.3762	0.3092	0.4636	0.1803	0.945	3.3563	1.195	2.5515	2.267	4.3288	1.0242	2.1054	2.9882	1.2425
708	oleate (18:1n9)	Lipid	Long chain fatty acid	1359	GC/MS	1984.4	339.2	112-80-1;	445639	C00712	HMDB00207	1.3428	1.5187	1.4193	1.2096	1.4837	0.611	0.9334	0.7871	0.8261	0.732	1.1688	1.0573	0.7594	1.0409	1.3132	0.8742	0.6538	0.7312	0.7986	0.6566	1.4333	0.8959	1.0798	1.0271	1.6248
300	ophthalmate	Amino acid	Glutathione metabolism	34592	LC/MS Pos	1457	290.1	495-27-2;	9817431		HMDB05765	0.2458	0.2828	0.4001	0.3227	0.3799	0.1476	0.2459	0.2716	0.2172	0.1524	0.2937	0.2056	0.2109	0.2317	0.3304	1.5586	1	1.4175	0.997	0.9508	1.4019	1.4041	1.2706	1.3919	1.793
258	ornithine	Amino acid	Urea cycle; arginine-, proline-, metabolism	1493	GC/MS	1763.8	141.9	3184-13-2;	6262	C00077	HMDB03374	0.397	0.5127	0.5508	0.6022	0.5649	0.1401	0.6748	0.4678	0.4782	0.1802	0.7003	0.5924	0.5088	0.6733	0.7798	2.5109	2.5991	2.2965	2.663	2.2937	2.4475	1.0573	1.4438	1.9879	1.614
1267	orotate	Nucleotide	Pyrimidine metabolism, orotate containing	1505	GC/MS	1709.6	254.1	50887-69-9;	967	C00295	HMDB00226	1.0318	0.8851	0.8716	0.8838	1.1251	0.2861	0.4017	0.3259	0.0674	0.0674	0.2757	0.3101	0.2182	0.2345	0.5369	9.008	11.1999	10.2949	12.1118	13.0368	1.2056	1.6523	0.9382	2.5209	0.9699
1417	p-aminobenzoate (PABA)	Xenobiotics	Benzoate metabolism	596	LC/MS Pos	2120	138.1	150-13-0;	7057990978	C00568	HMDB01392	0.3707	0.4861	0.7384	0.5159	0.6143	0.2286	0.6291	0.8507	0.3865	0.2286	0.2286	0.2286	0.268	0.2286	0.2286	2.8137	3.5264	2.8113	3.5598	3.1842	1.0012	1.7261	1.8348	2.3063	1.9212
701	palmitate (16:0)	Lipid	Long chain fatty acid	1336	GC/MS	1905.4	313.2	57-10-3;	985	C00249	HMDB00220	1.4051	1.4614	1.4038	1.217	1.4055	0.8869	1.0767	1.0232	1	0.828	1.1877	0.9647	0.6598	0.9477	1.1174	0.8171	0.6388	0.723	0.8067	0.6712	1.2008	0.9326	1.0187	1.0734	1.4566
702	palmitoleate (16:1n7)	Lipid	Long chain fatty acid	1507	GC/MS	1895.6	311.2	373-49-9;	445638	C08362	HMDB03229	0.9581	1.0391	1.0759	0.9452	1.146	0.4431	0.792	0.7496	0.5946	0.5091	0.8591	0.862	0.5167	0.714	1.107	1.266	0.8667	0.9103	1.0663	0.9164	2.2092	1.17	1.4991	1.5946	2.1546
1347	pantothenate	Cofactors and vitamins	Pantothenate and CoA metabolism	1508	LC/MS Pos	2218	220.1	137-08-6;	6613	C00864	HMDB00210	0.6987	1.0539	1.0598	1	0.9456	0.4255	0.6604	0.6707	0.615	0.3904	0.9895	0.7389	0.746	0.7636	0.9915	1.1505	1.0979	1.1759	1.1914	1.1394	2.3797	1.9594	2.3854	2.5226	2.2886
89	phenylalanine	Amino acid	Phenylalanine & tyrosine metabolism	64	LC/MS Pos	2056	166.1	63-91-2;	69256656140	C00079	HMDB00159	0.4311	0.6115	0.6697	0.6736	0.6625	0.2057	0.4243	0.4442	0.3638	0.2235	0.5222	0.4353	0.3649	0.4591	0.5203	2.0445	2.1381	1.8647	2.1567	2.0422	2.9333	1.5845	1.8237	2.3231	2.3056
88	phenyllactate (PLA)	Amino acid	Phenylalanine & tyrosine metabolism	22130	GC/MS	1587.8	193	828-01-3;	3848	C05607	HMDB00779	0.5385	0.9365	1.181	0.8948	0.9089	0.3109	0.8696	0.9847	1.052	0.3109	0.8219	0.4764	0.3109	0.3109	0.6887	7.3428	7.4478	7.8754	8.5496	7.8509	8.1029	2.9087	3.004	3.7253	4.2096
671	phosphate	Energy	Oxidative phosphorylation	11438	GC/MS	1307.7	298.9	7664-38-2 ;	1061	C00009	HMDB01429	0.7382	0.8644	0.927	0.9294	0.9689	0.5455	0.9394	0.9054	0.8026	0.5237	0.8301	0.7556	0.6505	0.77	0.8358	1.0327	1.0385	1.0229	1.1197	1.0422	1.32	1	0.8054	1.2878	1.1174
1349	phosphopantetheine	Cofactors and vitamins	Pantothenate and CoA metabolism	15504	LC/MS Pos	2323	359.1	NA;	115254	C01134	HMDB01416	1.0695	0.7379	0.9167	0.9336	0.8918	0.5996	1.2678	1.1189	1.3242	0.7979	1.2877	1.1821	0.6343	1.0127	1.395	1.3034	0.5316	1.5125	0.9596	1	0.9628	0.744	0.5075	1.0003	1.5584
80	pipecolate	Amino acid	Lysine metabolism	1444	GC/MS	1396.1	156	4043-87-2;	849	C00408	HMDB00070	0.3168	0.4489	0.4875	0.4891	0.3708	0.111	0.3103	0.2979	0.2159	0.0909	0.392	0.3542	0.2606	0.3357	0.5074	3.5205	3.82	3.8624	4.2475	3.439	13.7645	6.7728	11.0112	8.5429	10.7995
261	proline	Amino acid	Urea cycle; arginine-, proline-, metabolism	1898	LC/MS Pos	796	116.1	147-85-3;	1457426971047	C00148	HMDB00162	0.6588	0.8061	0.8907	0.7965	0.7959	0.3993	0.7233	0.6768	0.667	0.3727	0.7931	0.6138	0.656	0.6606	0.8554	2.9216	2.3252	2.7136	2.2524	2.1114	2.4812	2.3088	2.0148	2.631	2.5266
888	propionylcarnitine	Lipid	Fatty acid metabolism (also BCAA metabolism)	32452	LC/MS Pos	1589	218.2	17298-37-2 ;	107738	C03017	HMDB00824	0.7972	0.9968	0.9422	0.8845	1.3482	1.3295	2.5458	3.4558	2.5344	0.6685	0.7645	0.656	0.7599	0.8245	0.7852	2.3671	3.1256	2.8627	3.9524	3.8581	1.549	1.9657	2.0445	2.7306	1.1873
1280	pseudouridine	Nucleotide	Pyrimidine metabolism, uracil containing	33442	LC/MS Neg	1104	243.1	1445-07-4;		C02067	HMDB00767	0.7204	1	0.9922	0.8506	0.9272	0.4944	0.5255	0.6218	0.564	0.521	0.7506	0.6674	0.6396	0.6225	0.6756	1.958	1.5978	1.9901	1.7095	1.794	2.4716	1.4381	1.655	1.7181	2.207
282	putrescine	Amino acid	Polyamine metabolism	1408	GC/MS	1705.8	174	110-60-1;		C00134	HMDB01414	0.7336	0.8198	0.8255	0.9844	0.9443	0.314	1.7682	1.126	1	0.3443	1.0354	0.7803	0.4745	0.7854	1.0529	2.0554	1.8559	1.3542	1.6324	1.7946	2.2253	0.7648	1.1178	2.7425	1.3554
1845.5	pyocyanin*	Xenobiotics	Bacterial	43725	LC/MS Pos	2056.1	211.1					0.8682	0.8682	0.8682	0.8682	0.8682	0.8682	0.8682	0.8682	0.8682	0.8682	0.8682	0.8682	0.8682	0.8682	0.8682	1.0153	0.8849	0.9242	0.9847	1.0413	0.8682	1.7158	1.0494	1.9031	0.883
46	pyroglutamine*	Amino acid	Glutamate metabolism	32672	LC/MS Pos	764	129.2	2353-44-8;	134508			0.5851	0.6303	1.1352	0.5361	1.084	0.516	0.516	0.9215	0.6066	0.5168	0.516	0.516	1.04	0.5926	0.6933	1.2675	1.4034	1.5668	1.6344	1.7074	1.4365	1.6136	1.2974	1.581	1.2235
368	pyroglutamylvaline	Peptide	Dipeptide	32394	LC/MS Neg	1755	227.2	21282-10-0;	152416			1.663	2.6212	2.5848	2.5751	2.5453	0.631	1.3211	1.3243	1	0.6925	2.1538	1.9001	1.307	1.8062	2.2283	0.8521	0.2715	0.6757	0.3256	0.3703	2.7597	1.957	2.2316	2.4123	2.606
603	pyruvate	Carbohydrate	Glycolysis, gluconeogenesis, pyruvate metabolism	599	GC/MS	1130.6	217	127-17-3;	107735	C00022	HMDB00243	0.6942	1.1963	1.3019	1.1073	1.8687	0.461	1.3679	1.7905	0.8834	0.4327	0.8464	0.6165	0.3586	0.5501	0.846	1.2119	1	0.8359	1.0036	0.9244	1.3879	0.9227	1.1708	1.1544	1.5703
1366	riboflavin (Vitamin B2)	Cofactors and vitamins	Riboflavin metabolism	1827	LC/MS Pos	3111	377.2	83-88-5;	493570	C00255	HMDB00244	0.7873	1.3561	1.5638	1.3458	2.0171	0.5677	1.1839	1.5615	1.1455	0.3276	1	0.6536	0.5699	0.5523	0.7022	2.9022	2.0848	3.033	2.4832	2.573	4.6513	1.8928	2.0932	3.0701	3.4521
624	ribonate	Carbohydrate	Nucleotide sugars, pentose metabolism	27731	GC/MS	1663.1	217	5336-08-3;	5460677	C02994	HMDB00867	0.4801	0.7176	0.7372	0.6391	0.853	0.17	0.4759	0.396	1.099	0.2182	0.5147	0.4582	0.2887	0.4614	0.5843	2.4268	2.2609	2.4337	2.4594	2.2955	4.0772	2.3295	2.0489	3.2777	4.0143
622	ribose	Carbohydrate	Nucleotide sugars, pentose metabolism	12080	GC/MS	1639.2	204	50-69-1;	5311110	C00121	HMDB00283	0.9532	0.9846	0.9873	1.0925	1.0673	0.2897	0.9555	1	0.7968	0.3676	0.8526	0.7639	0.6352	0.6256	0.8972	1.7247	1.4698	1.7961	1.8507	1.5722	2.3264	1.9891	1.9301	2.1238	2.2705
625	ribose 5-phosphate	Carbohydrate	Nucleotide sugars, pentose metabolism	561	GC/MS	1928.4	315.1	18265-46-8;108321-05-7;	447634	C00117	HMDB00618	0.6201	0.8521	0.9507	0.8661	1	0.3356	0.8406	0.9157	0.6106	0.3051	0.7188	0.5581	0.3895	0.6395	0.7885	2.875	2.8548	2.6829	2.7662	2.5888	2.8559	1.9544	2.0355	3.0874	2.4951
627	ribulose	Carbohydrate	Nucleotide sugars, pentose metabolism	35855	GC/MS	1662	306.1	488-84-6;	79021	C00309	HMDB00621	0.8828	1.0357	0.9727	0.9276	1.3483	0.2808	0.6203	0.6629	1.0454	0.2518	1	0.6111	0.4085	0.7932	0.7117	1.808	1.8508	2.4331	2.0111	2.0007	1.6061	1.3916	0.9521	1.3866	2.3324
236	S-adenosylhomocysteine (SAH)	Amino acid	Cysteine, methionine, SAM, taurine metabolism	15948	LC/MS Neg	1821	383.1	979-92-0;		C00021	HMDB00939	0.6046	0.9133	0.8003	0.775	0.7865	0.3681	0.8005	0.8309	0.7093	0.3508	0.6413	0.5856	0.4091	0.5747	0.6374	1	1.121	0.952	1.1253	1.0837	2.0796	0.9216	1.0856	1.405	1.2431
301	S-lactoylglutathione	Amino acid	Glutathione metabolism	15731	LC/MS Neg	1271	378.2	54398-03-7;	1083	C03451	HMDB01066	0.7054	1.5893	1.5108	1.7603	2.0751	0.2783	1.701	2.1447	0.7538	0.1173	0.6202	0.4236	0.114	0.3442	0.4278	0.6148	0.6004	1.0018	0.6017	0.3951	1.3492	1.2563	1.3795	0.9599	2.0256
296	S-methylglutathione	Amino acid	Glutathione metabolism	33944	LC/MS Pos	1610	322.1	2922-56-7;	3605667	C11347		0.1782	0.2059	0.3383	0.2716	0.2377	0.1707	0.2796	0.2232	0.2913	0.1485	0.3021	0.2153	0.268	0.1796	0.3308	2.2212	2.3052	1.8472	2.1649	1.7348	1.8067	2.2667	2.2839	2.2978	2.3191
83	saccharopine	Amino acid	Lysine metabolism	1495	LC/MS Pos	695	277.1	997-68-2;	160556	C00449	HMDB00279	1.0137	1.0937	1.2465	1.154	1	1.1297	1.191	1.1624	1.3191	0.9476	1.0412	0.9382	1.1754	0.9606	1.0877	0.7108	0.4292	0.6752	0.4472	0.4643	0.6732	0.5453	0.6181	0.4437	0.683
619	sedoheptulose-7-phosphate	Carbohydrate	Nucleotide sugars, pentose metabolism	35649	GC/MS	2070	691.35	2646-35-7;	616	C05382	HMDB01068	0.8838	0.7724	0.7766	1.0206	1.1743	0.8592	1.3009	1	1.5123	0.8008	1.3162	0.9601	0.3987	0.8061	1.1038	4.5633	4.4137	4.291	4.4763	4.0508	4.9372	2.3883	2.3321	4.1512	3.419
8	serine	Amino acid	Glycine, serine and threonine metabolism	1648	GC/MS	1389.1	204	56-45-1;	59516857581	C00065	HMDB00187	0.5763	0.7894	0.8305	0.7912	0.9177	0.4187	1.0503	1.0594	0.8753	0.4707	0.7171	0.5657	0.4079	0.6128	0.7234	1.2261	1.2792	1.28	1.307	1.1698	1.1711	1.0647	1.138	1.3104	1.271
1680	shikimate	Xenobiotics	Food component/Plant	15144	GC/MS	1758.1	204	138-59-0;	8742	C00493	HMDB03070	0.1582	0.1582	0.1582	0.1582	0.1582	0.1582	0.1582	0.1582	0.1582	0.1582	0.1582	0.1582	0.1582	0.1582	0.1582	1.9023	2.1967	1.5714	2.4259	1.8945	0.1582	0.3227	0.1693	0.4286	0.2292
560	sorbitol	Carbohydrate	Fructose, mannose, galactose, starch, and sucrose metabolism	15053	GC/MS	1843	319.1	6706-59-8;	107428	C00794	HMDB00247	0.6308	0.9131	0.9733	1.0267	1.134	0.2126	0.7552	0.2126	0.4257	0.2145	0.6282	0.2126	0.3098	0.4466	0.2126	0.2126	0.2126	10.533	8.3485	0.2126	0.2126	0.2126	0.2126	0.2126	0.2126
285	spermidine	Amino acid	Polyamine metabolism	485	LC/MS Pos	533	146.2	124-20-9;	1102	C00315	HMDB01257	1.4372	1.2408	1.2818	1.1425	1.4674	0.7547	1.5179	1.518	1.2575	0.7999	1.4137	1.1991	0.97	1.1773	1.3247	1.1243	0.9114	1.0287	1	0.9552	1.5897	0.7951	0.8457	1.389	1.2477
706	stearate (18:0)	Lipid	Long chain fatty acid	1358	GC/MS	1994.6	341.3	57-11-4;	5281	C01530	HMDB00827	1.2859	1.6037	1.3586	1.0325	1.232	1.2139	0.9931	1.0464	1.0213	1.0117	1.0799	0.9362	0.817	1.0451	1.1992	0.809	0.6336	0.7185	0.8009	0.6906	0.85	0.9026	0.8868	0.9378	1
659	succinate	Energy	Krebs cycle	1437	GC/MS	1348	247	110-15-6;	1110	C00042	HMDB00254	0.1896	0.3506	0.3688	0.3259	0.3788	0.0607	0.2464	0.2276	0.1971	0.0718	0.251	0.2027	0.1373	0.1756	0.2682	3.515	3.8445	3.5042	3.968	3.3298	3.6992	3.0417	2.814	3.9726	3.0932
1368	thiamin (Vitamin B1)	Cofactors and vitamins	Thiamine metabolism	5341	LC/MS Neg	1699	263.1	59-43-8;		C00378		0.1191	0.14	0.1416	0.1199	0.1332	0.0461	0.0477	0.0542	0.0454	0.0448	0.0951	0.093	0.0736	0.0963	0.0856	1.5961	1.5213	1.6414	1.5426	1.6337	1.2099	0.7848	0.8295	1.1205	1
1370	thiamin diphosphate	Cofactors and vitamins	Thiamine metabolism	35670	LC/MS Neg	1295	422.9	154-87-0;	9068	C00068	HMDB01372	0.1752	0.2306	0.301	0.2437	0.1774	0.1106	0.1998	0.1459	0.1757	0.1357	0.1681	0.2423	0.1853	0.1901	0.1827	1	1.0657	1.1038	1.1279	0.8829	0.8587	1.008	1.0079	1.6368	1.0152
617	threitol	Carbohydrate	Nucleotide sugars, pentose metabolism	35854	GC/MS	1513	217.1	2418-52-2;	169019	C16884	HMDB04136	0.3511	0.5167	0.6036	0.5772	0.5705	0.127	0.421	0.3811	0.2784	0.127	0.4703	0.4074	0.2894	0.3235	0.4638	3.9193	3.6963	4.1011	4.0088	3.5695	3.2673	2.6775	2.4675	3.5328	3.1344
17	threonine	Amino acid	Glycine, serine and threonine metabolism	1284	GC/MS	1412.3	218.1	72-19-5;	69710196288	C00188	HMDB00167	0.2376	0.3673	0.3847	0.3338	0.3816	0.1308	0.3057	0.3226	0.2389	0.1336	0.2906	0.2366	0.1779	0.2477	0.3136	1.7746	1.7018	1.9227	1.7484	1.7773	2.8077	1.2081	1.4377	1.7058	2.076
1271	thymine	Nucleotide	Pyrimidine metabolism, thymine containing	604	GC/MS	1429.1	255	65-71-4;	1135	C00178	HMDB00262	0.701	0.5786	0.5879	0.7788	0.6217	0.476	0.9811	0.6394	0.4732	0.6273	0.5617	0.3143	1.9218	0.5749	0.6622	1.7921	2.164	2.3243	2.668	2.0204	1.7446	1.9501	1.7853	2.7266	1.8932
267	trans-4-hydroxyproline	Amino acid	Urea cycle; arginine-, proline-, metabolism	1366	GC/MS	1537	140	51-35-4;	58106971053	C01157	HMDB00725	0.7693	1.0894	1.1672	1.0294	1.3285	0.6234	1.4045	1.5095	1.0837	0.6426	0.9172	0.7538	0.505	0.8299	1	0.9909	0.5417	0.9197	0.7023	0.6268	6.7988	3.6597	3.5968	5.1304	5.4144
566	trehalose	Carbohydrate	Fructose, mannose, galactose, starch, and sucrose metabolism	15573	GC/MS	2174.9	361.2	6138-23-4;	7427	C01083	HMDB00975	0.8058	0.7791	0.781	0.8838	0.9452	0.4178	0.8173	0.6445	0.6586	0.5629	1.0224	0.8678	0.7977	1.0411	1.0953	1.6807	1.5576	1.6551	1.5108	1.4429	1.2837	0.9991	1.1659	1.3031	0.9729
566.1	trehalose 6-phosphate	Carbohydrate	Fructose, mannose, galactose, starch, and sucrose metabolism	15802	GC/MS	2310	315.16	136632-28-5;	122336	C00689	HMDB01124	0.0718	0.0718	0.1458	0.1472	0.0718	0.0718	0.159	0.19	0.1393	0.0718	0.1045	0.1272	0.0718	0.1307	0.0718	10.7814	12.8951	11.2597	12.1941	6.8668	2.4216	3.4344	2.8428	4.5831	3.5895
153	tryptophan	Amino acid	Tryptophan metabolism	54	LC/MS Pos	2445	205.1	73-22-3;	69235166305	C00078	HMDB00929	0.5652	0.7665	0.7969	0.8037	0.7568	0.2986	0.6078	0.6068	0.5204	0.3026	0.7374	0.5585	0.4839	0.5728	0.7427	3.7517	3.5063	3.476	3.8586	3.592	4.5142	2.1375	2.5644	3.1216	3.2878
106	tyrosine	Amino acid	Phenylalanine & tyrosine metabolism	1299	LC/MS Pos	1516	182.1	60-18-4;	60576942100	C00082	HMDB00158	0.4087	0.5165	0.5966	0.5592	0.4836	0.2068	0.4481	0.4293	0.3512	0.2183	0.4994	0.4123	0.3545	0.4006	0.5415	3.6728	3.2226	3.305	3.2636	3.214	3.7539	1.9184	2.2578	2.5995	2.9617
1691.2	tyrosol	Xenobiotics	Food component/Plant	41515	GC/MS	1576.7	179.1	501-94-0;	10393	C06044	HMDB04284	0.7052	1.1497	1.3237	1.1494	0.9595	0.2863	1.3172	1.2556	1.2322	0.1897	0.6342	0.4942	0.2965	0.3982	0.8627	9.4912	7.8602	10.5692	8.8513	8.1815	6.3729	2.5596	1.6012	3.564	4.8373
644	UDP-galactose	Carbohydrate	Nucleotide sugars	15860	GC/MS	1973	243.1	2956-16-3;91183-98-1;137868-52-1;	18068	C00052	HMDB00286	0.1901	0.448	0.4475	0.5015	0.6263	0.1303	0.5148	0.5791	0.4228	0.2198	0.5787	0.2023	0.1303	0.4024	0.5471	2.533	3.1884	0.1303	2.4668	1.87	4.0924	3.9791	4.0502	6.6693	3.829
630	UDP-glucose	Carbohydrate	Nucleotide sugars, pentose metabolism	32344	GC/MS	1986	243.1	117756-22-6;	8629	C00029	HMDB00286	0.4174	0.6399	0.6398	0.6315	0.7664	0.2287	0.5412	0.5189	0.4451	0.2976	0.5856	0.4621	0.3414	0.4946	0.6472	2.005	2.0173	1.9191	1.902	1.725	3.1456	2.0729	2.583	3.2742	2.4957
1277	uracil	Nucleotide	Pyrimidine metabolism, uracil containing	605	GC/MS	1370.4	241	66-22-8;	1174	C00106	HMDB00300	0.7503	0.6084	0.5685	0.7587	0.74	0.3533	0.7861	0.4332	0.4193	0.3902	0.5693	0.5092	1.0718	0.5798	0.5897	3.0706	2.7869	3.2892	3.0903	2.8218	4.2303	1.9621	2.6924	2.7874	3.0359
1279	uridine	Nucleotide	Pyrimidine metabolism, uracil containing	606	LC/MS Neg	1430	243.1	58-96-8;	6029	C00299	HMDB00296	0.9773	1.2701	1.1129	1.042	1.0567	0.362	0.6274	0.7393	0.6	0.3882	1	0.9297	0.7567	0.8399	0.8954	4.3007	3.0045	4.3292	3.2948	4.2851	9.5109	3.5459	4.741	4.4795	6.962
1287	uridine monophosphate (5' or 3')	Nucleotide	Pyrimidine metabolism, uracil containing	39892	LC/MS Neg	635	323.1	58-97-9;			HMDB00288	1.942	0.8812	1.4782	0.8713	0.5669	1.6383	0.9889	0.8356	1.3139	2.1861	1.6787	1.2209	1.5988	1.14	1.5164	0.4364	0.4517	0.77	0.5385	0.6003	0.16	0.5369	0.2123	0.3739	0.2222
200	valine	Amino acid	Valine, leucine and isoleucine metabolism	1649	LC/MS Pos	1040	118.1	72-18-4;	69710186287	C00183	HMDB00883	0.3426	0.4324	0.4722	0.463	0.4454	0.2227	0.3415	0.3376	0.3018	0.202	0.3996	0.3268	0.3005	0.3324	0.4246	1.6484	1.4463	1.596	1.4291	1.4804	2.7941	1.6248	1.8775	1.9896	2.3808
1187	xanthine	Nucleotide	Purine metabolism, (hypo)xanthine/inosine containing	3147	GC/MS	1889.9	353	69-89-6;	1188	C00385	HMDB00292	0.5703	1.0441	0.8278	0.8837	0.9991	0.1508	0.6445	0.7267	0.5204	0.118	0.5807	0.5035	0.462	0.4772	0.6111	4.6122	4.0316	4.9423	4.2637	4.5528	7.5471	4.2488	4.394	6.4271	5.2707
633	xylitol	Carbohydrate	Nucleotide sugars, pentose metabolism	41319	GC/MS	1677.6	217	87-99-0;	6912	C00379	HMDB02917	0.6385	0.9437	1.0486	0.7813	1.021	0.2344	0.7819	0.9132	1.6196	0.2457	0.566	0.5917	0.3414	0.4531	0.7965	1.329	1.2713	1.5036	1.3318	1.3151	1.2711	1.0311	0.7721	1.3258	1.5186

## Sheet: ProNormImpData
											SAMPLE_NAME	DARM-00061	DARM-00062	DARM-00063	DARM-00064	DARM-00065	DARM-00066	DARM-00067	DARM-00068	DARM-00069	DARM-00070	DARM-00071	DARM-00072	DARM-00073	DARM-00074	DARM-00075	DARM-00076	DARM-00077	DARM-00078	DARM-00079	DARM-00080	DARM-00081	DARM-00082	DARM-00083	DARM-00084	DARM-00085
											SAMPLE_ID	1468817	1468818	1468819	1468820	1468821	1468822	1468823	1468824	1468825	1468826	1468827	1468828	1468829	1468830	1468831	1468832	1468833	1468834	1468835	1468836	1468837	1468838	1468839	1468840	1468841
											CLIENT_IDENTIFIER	WT_vehicle_1	WT_vehicle_2	WT_vehicle_3	WT_vehicle_4	WT_vehicle_5	dd_vehicle_1	dd_vehicle_2	dd_vehicle_3	dd_vehicle_4	dd_vehicle_5	SSN3_vehicle_1	SSN3_vehicle_2	SSN3_vehicle_3	SSN3_vehicle_4	SSN3_vehicle_5	WT_PYO_1	WT_PYO_2	WT_PYO_3	WT_PYO_4	WT_PYO_5	dd_PYO_1	dd_PYO_2	dd_PYO_3	dd_PYO_4	dd_PYO_5
											BRADFORD_PROTEIN	1.399	2.338	2.328	2.328	2.338	1.014	2.093	1.986	1.418	1.114	1.792	1.638	1.228	1.749	1.802	5.194	5.14	4.741	5.145	5.726	4.148	4.03	4.458	4.111	3.837
											GROUP	1	1	1	1	1	2	2	2	2	2	3	3	3	3	3	4	4	4	4	4	5	5	5	5	5
											GROUP_DESC	WT vehicle	WT vehicle	WT vehicle	WT vehicle	WT vehicle	Δ/Δ vehicle	Δ/Δ vehicle	Δ/Δ vehicle	Δ/Δ vehicle	Δ/Δ vehicle	SSN3 vehicle	SSN3 vehicle	SSN3 vehicle	SSN3 vehicle	SSN3 vehicle	WT PYO	WT PYO	WT PYO	WT PYO	WT PYO	Δ/Δ PYO	Δ/Δ PYO	Δ/Δ PYO	Δ/Δ PYO	Δ/Δ PYO
PATHWAY_SORTORDER	BIOCHEMICAL	SUPER_PATHWAY	SUB_PATHWAY	COMP_ID	PLATFORM	RI	MASS	CAS	PUBCHEM	KEGG	HMDB	WT_veh	WT_veh	WT_veh	WT_veh	WT_veh	Δ/Δ_veh	Δ/Δ_veh	Δ/Δ_veh	Δ/Δ_veh	Δ/Δ_veh	SSN3_veh	SSN3_veh	SSN3_veh	SSN3_veh	SSN3_veh	WT_PYO	WT_PYO	WT_PYO	WT_PYO	WT_PYO	Δ/Δ_PYO	Δ/Δ_PYO	Δ/Δ_PYO	Δ/Δ_PYO	Δ/Δ_PYO
986	1,2-propanediol	Lipid	Ketone bodies	38002	GC/MS	1041	117	57-55-6;		C00583	HMDB01881	1.5893	0.8956	1.0323	0.9816	1.3076	1.6373	6.1228	4.982	5.2513	1.3588	0.7369	0.6881	1.2054	1.2485	0.8443	0.4866	0.5111	0.5283	0.5179	0.4393	0.9926	1.021	0.8319	1.4466	1
1022	1-eicosadienoylglycerophosphocholine*	Lipid	Lysolipid	33871	LC/MS Pos	5696	548.3					0.3593	0.3593	0.3593	0.3593	0.6757	0.3593	0.3593	0.3593	0.3593	0.3593	0.3593	0.3593	0.3593	0.3593	0.3593	0.4071	0.4581	3.5256	0.6467	0.7012	0.3593	1.7695	0.3919	0.3593	2.3163
1014	1-heptadecanoylglycerophosphocholine	Lipid	Lysolipid	33957	LC/MS Pos	5750	510.4	50930-23-9;			HMDB12108	0.2279	0.2279	0.2279	0.2279	0.909	1.033	0.5521	0.9897	1.5076	0.2279	0.2279	1.0103	1.2776	0.2279	0.2279	0.3474	0.3662	1.8388	0.3836	0.2279	0.4614	1.6061	0.4263	0.7963	4.6776
994	1-heptadecanoylglycerophosphoethanolamine*	Lipid	Lysolipid	37419	LC/MS Neg	6029	466.3					0.2297	0.2297	0.81	0.416	0.7305	0.2297	0.2297	2.2098	1	0.2297	0.4086	0.4762	0.4321	0.3994	0.3932	0.3073	0.6851	1.2814	0.7902	0.32	1.2617	7.6406	5.1746	2.3125	1.5226
1057	1-linoleoylglycerol (1-monolinolein)	Lipid	Monoacylglycerol	27447	LC/MS Neg	6226	279.2	2277-28-3;	5283469			1	0.1563	0.2753	0.2908	0.1563	0.4169	0.1563	1.7225	0.2607	0.7171	0.686	0.2178	0.2827	0.6583	0.3263	0.7216	1.7021	1.3645	0.9114	0.6799	1.1064	1.8557	1.4951	0.9141	0.3521
1019	1-linoleoylglycerophosphocholine	Lipid	Lysolipid	34419	LC/MS Pos	5574	520.4		11988421	C04100		0.425	0.1322	0.1477	0.2356	1.4905	0.8135	0.3336	0.6968	1.2178	0.4012	0.1004	1.0187	0.4426	0.3	0.2119	1	1.2373	8.1445	2.1087	1.7174	0.458	4.8012	0.8877	1.0391	8.7336
998	1-linoleoylglycerophosphoethanolamine*	Lipid	Lysolipid	32635	LC/MS Neg	5725	476.3				HMDB11507	0.0639	0.0567	0.3404	0.1242	0.1061	0.0189	0.0389	0.699	0.1463	0.0305	0.093	0.0749	0.1343	0.1084	0.1256	1.0356	1.9486	2.3243	1.3642	1.1697	0.8511	3.2467	2.2452	2.0054	0.425
1038	1-linoleoylglycerophosphoinositol*	Lipid	Lysolipid	36594	LC/MS Neg	5487	595.3					0.9206	0.3965	0.9242	1.3603	0.5436	1.4218	0.6562	1.7816	0.9031	0.8342	0.8913	0.845	0.9278	0.7941	0.9854	0.9411	1.1985	2.0344	1	0.4627	0.8489	1.1128	1.8958	0.7152	0.54
1007	1-myristoylglycerophosphocholine	Lipid	Lysolipid	35626	LC/MS Pos	5481	468.3	20559-16-4;	460604		HMDB10379	1.0272	0.2949	0.2949	0.2949	0.588	0.9254	0.2949	0.9289	0.2949	0.2949	0.2949	0.8918	0.2949	0.2949	0.2949	0.5598	0.6726	3.2764	1	0.7405	0.2949	1.2565	0.415	0.5105	2.381
1017	1-oleoylglycerophosphocholine	Lipid	Lysolipid	33960	LC/MS Pos	5700	522.4	19420-56-5;	16081932			0.3455	0.1503	0.1542	0.2425	2.0108	0.5521	0.2843	0.6003	1.4041	0.3871	0.0896	1.6063	0.5193	0.2993	0.2351	1.054	1.1074	7.0814	2.189	1.3561	0.3226	4.2405	0.6924	0.9083	6.531
996	1-oleoylglycerophosphoethanolamine	Lipid	Lysolipid	35628	LC/MS Neg	5928	478.3	89576-29-4;	9547071		HMDB11506	0.1069	0.0969	0.6106	0.2694	0.2976	0.063	0.0632	1.1284	0.2717	0.0315	0.2233	0.1799	0.2429	0.2076	0.2156	1	2.1504	2.5553	1.4304	1.0294	0.7709	3.0953	2.4956	1.6853	0.4566
1037	1-oleoylglycerophosphoinositol*	Lipid	Lysolipid	36602	LC/MS Neg	5577	597.4					0.7486	0.3028	1.0159	0.9888	0.8792	0.9109	0.5017	1.1808	0.9209	0.4689	1.0781	0.9922	1.0916	0.887	1	0.8503	1.298	1.7505	0.9097	0.5176	0.7221	0.7612	1.6125	0.6239	0.3271
1043	1-oleoylglycerophosphoserine	Lipid	Lysolipid	19260	LC/MS Neg	5690	522.3		9547099			0.4236	0.1842	1	0.8818	0.436	0.1121	0.1121	0.8302	0.4648	0.1121	0.78	0.9303	1.0257	0.6349	1.1575	1.3102	2.9825	2.4633	1.6839	0.9903	1.9659	1.6672	1.7403	1.3264	0.3191
1012	1-palmitoleoylglycerophosphocholine*	Lipid	Lysolipid	33230	LC/MS Pos	5524	494.3					0.3871	0.1471	0.1069	0.2182	1.2484	0.6589	0.2272	0.5147	0.8012	0.3547	0.0954	0.9708	0.6562	0.3175	0.1909	1.4804	1.7757	8.635	2.3367	1.9644	0.4349	3.8329	0.9193	1.2277	6.4737
992	1-palmitoleoylglycerophosphoethanolamine*	Lipid	Lysolipid	34565	LC/MS Neg	5661	450.4					0.092	0.0664	0.4577	0.1649	0.1623	0.0282	0.0282	0.6547	0.1365	0.0521	0.1262	0.1159	0.2095	0.1473	0.2075	1.704	2.7146	3.1627	1.9625	1.4196	0.9923	4.0861	2.5012	2.1782	0.5412
1033	1-palmitoleoylglycerophosphoinositol*	Lipid	Lysolipid	36618	LC/MS Neg	5442	569.3					0.7125	0.4488	1.0913	1	0.9691	0.8583	0.5314	1.1368	0.9555	0.7795	0.8094	1.0769	0.8863	0.723	1.2499	0.8844	1.3403	1.7938	0.6338	0.519	0.864	0.9616	1.5516	0.8492	0.4799
1051	1-palmitoylglycerol (1-monopalmitin)	Lipid	Monoacylglycerol	21127	GC/MS	2119.5	371.3	542-44-9;	14900			5.5979	3.6682	3.6574	3.0812	3.6151	4.9758	3.2554	2.5669	3.6725	4.0494	3.0561	3.1715	2.6526	3.0328	3.2765	0.4006	0.2517	0.3813	0.2976	0.2321	0.7409	0.599	0.6171	0.7123	1.6331
1010	1-palmitoylglycerophosphocholine	Lipid	Lysolipid	33955	LC/MS Pos	5671	496.4	17364-16-8;	86554			0.6646	0.2864	0.266	0.3984	1.7492	0.8069	0.7122	1.6029	1.8683	0.7245	0.196	1.7658	0.6595	0.5475	0.4832	0.7111	0.5748	3.849	1.1123	1	0.4581	2.3717	0.7255	1.1383	4.5584
990	1-palmitoylglycerophosphoethanolamine	Lipid	Lysolipid	35631	LC/MS Neg	5940	452.3		9547069		HMDB11503	0.2085	0.255	0.9151	0.4434	0.4974	0.1949	0.2395	2.4921	0.8151	0.1813	0.4059	0.3197	0.3734	0.3658	0.4016	0.7836	1.3235	1.8687	1	0.7532	1.1259	3.1341	2.6917	2.0604	0.8119
1032	1-palmitoylglycerophosphoinositol*	Lipid	Lysolipid	35305	LC/MS Neg	5573	571.3					1.341	0.5416	1.5227	1.5712	1.3213	2.1061	0.9438	2.4324	1.9245	1.486	1.6092	1.4755	1.3417	1.2377	1.4593	0.2738	0.5055	0.6765	0.2767	0.1694	0.5391	0.4878	1.1566	0.408	0.2951
1015	1-stearoylglycerophosphocholine	Lipid	Lysolipid	33961	LC/MS Pos	5844	524.4	19420-57-6;	497299			1	0.1608	0.2874	0.6055	2.4337	0.8956	1.0127	1.1001	2.2805	1.2014	0.4228	2.2722	0.7297	1.0163	0.8277	0.3052	0.2719	2.5731	0.5703	0.3307	0.6807	1.6841	0.6532	0.6855	3.5571
995	1-stearoylglycerophosphoethanolamine	Lipid	Lysolipid	34416	LC/MS Neg	6200	480.4	69747-55-3;	9547068		HMDB11130	0.2506	0.5971	1.8071	0.6081	0.6882	0.7893	0.1882	8.0695	1	0.5018	0.6422	0.6186	0.9243	0.8775	0.3396	0.4223	1.3748	1.4073	0.7624	0.4644	0.7457	8.7634	2.7381	1.8076	0.9471
1035	1-stearoylglycerophosphoinositol	Lipid	Lysolipid	19324	LC/MS Neg	5800	599.4	796963-93-4;				2.181	0.7516	2.0777	1.8957	1.9838	2.9497	1.0499	2.7406	2.4733	2.8418	1.9272	2.3554	2.058	1.9461	2.0158	0.126	0.2592	0.6934	0.0925	0.1178	0.3946	0.4035	0.8975	0.4246	0.3457
705	10-heptadecenoate (17:1n7)	Lipid	Long chain fatty acid	33971	LC/MS Neg	5558	267.3	29743-97-3;	5312435			0.783	0.2036	1.0027	1	0.9037	0.8523	0.5112	1.8953	0.9384	0.6623	1.0079	0.9147	0.9612	0.7889	1.12	0.4881	0.8086	0.8974	0.5515	0.35	1.12	1.3733	1.9884	0.8828	0.5391
717	10-nonadecenoate (19:1n9)	Lipid	Long chain fatty acid	33972	LC/MS Neg	5775	295.4	73033-09-7;	5312513			0.7621	0.1152	0.9272	0.6838	0.8057	1.1474	0.3744	1.9173	1	0.9379	0.7509	0.7199	0.9701	0.6807	0.8769	0.5958	1.0638	1.3581	0.8046	0.4888	0.9223	2.0298	2.2857	1.0532	0.5683
1203	2'-deoxyadenosine	Nucleotide	Purine metabolism, adenine containing	1553	LC/MS Pos	1632	252.1	16373-93-6;	13730	C00559	HMDB00101	1.4164	0.9371	1.1527	1	1.0189	1.9733	1.1959	1.4275	1.619	2.133	1.1505	0.9578	1.2103	0.8043	1.223	0.416	0.3431	0.4229	0.2818	0.2401	1.0605	0.7982	0.7939	0.897	1.3546
1281	2'-deoxyuridine	Nucleotide	Pyrimidine metabolism, uracil containing	1412	LC/MS Neg	1608	227.1	951-78-0;	13712	C00526	HMDB00012	2.2911	1.9796	2.0506	1.7499	1.6852	1.7634	1	1.2214	1.4018	1.6024	2.1166	2.1453	2.1358	1.7028	2.1721	0.3891	0.3413	0.4339	0.4511	0.3871	1.1666	0.753	0.7148	1.1758	1.2433
1219.1	2'-O-methyladenosine	Nucleotide	Purine metabolism, adenine containing	42607	LC/MS Pos	1876	282.1	2140-79-6;	102213			1.6401	1.235	1.293	1.2808	1	0.5877	0.8743	0.9516	0.9597	0.5026	1.4468	1.1951	1.3291	0.8862	1.2119	2.4593	2.3764	2.5012	2.3178	2.2924	1.5365	1.7462	0.8382	1.85	1.2887
1238	2'-O-methylguanosine	Nucleotide	Purine metabolism, guanine containing	36811	LC/MS Pos	1926	298	2140-71-8;		C04545		1.3236	1	1.1926	1.0158	0.9516	0.3943	0.5217	0.4199	0.6996	0.557	1.2878	1.0208	1.1456	0.8977	1.1168	1.8085	1.396	1.8414	1.4572	1.6391	4.6424	2.4826	2.3994	3.0538	4.2176
610	2,3-butanediol	Carbohydrate	Glycolysis, gluconeogenesis, pyruvate metabolism	35691	GC/MS	1075	116.9	24347-58-8;		C03044	HMDB03156	0.5911	0.8028	0.8123	0.6258	0.8005	0.4162	1	1.0101	1.0503	0.2677	0.37	0.2973	0.3208	0.2561	0.3823	10.7423	13.0594	11.9666	11.3218	9.9844	6.4786	7.5177	5.0646	10.3361	5.386
1363	2,3-dihydroxyisovalerate	Cofactors and vitamins	Pantothenate and CoA metabolism	38276	GC/MS	1422	131	1756-18-9;	677	C04039		1.3484	1.1552	1.3169	1.3364	1.5571	0.7749	1.0655	0.849	1.7092	0.5795	1.3837	0.9331	1	1.1175	1	0.7928	0.9195	0.8651	0.8788	0.6907	1.4633	1.0273	1.0898	1.0901	1.5431
137	2-(4-hydroxyphenyl)propionate	Amino acid	Phenylalanine & tyrosine metabolism	35632	LC/MS Neg	1880	165.1	938-96-5;	102526	C03080		0.1516	0.1516	0.1516	0.1516	0.1516	0.1516	0.1516	0.1516	0.1516	0.1516	0.1516	0.1516	0.1516	0.1516	0.1516	0.4866	0.4965	0.7988	0.6759	0.6903	1.2119	1.2012	1.337	1.7764	1.7261
36	2-amino-3-hydroxybutanedioic acid	Amino acid	Alanine and aspartate metabolism	37440	GC/MS	1641	218	7298-99-9;	5425			1.6635	1.2963	1.8891	1.3777	1.6493	2.7325	5.4129	4.922	5.6603	2.6886	1.4314	1.2519	1.2416	1.3377	1.426	0.38	0.3685	0.3646	0.3237	0.2053	1.399	0.7139	0.6285	1.0774	1
77	2-aminoadipate	Amino acid	Lysine metabolism	6146	LC/MS Pos	794	162.1	542-32-5;1118-90-7;	469	C00956	HMDB00510	1.794	1.3506	1.5341	1.1651	1.3489	1.693	1.1711	1.1082	1.7626	1.665	1.2792	1.1648	1.5271	1.1074	1.2436	0.8506	0.6317	0.7792	0.6366	0.597	0.3041	0.4292	0.3725	0.3819	0.4344
278	2-aminobutyrate	Amino acid	Butanoate metabolism	1577	GC/MS	1215.7	130	1492-24-6;	4396916971251	C02261	HMDB00650	0.4478	0.4134	0.4436	0.4141	0.4447	0.3263	0.3653	0.3837	0.4298	0.3417	0.4375	0.4248	0.4248	0.3949	0.5026	1.3655	1.2382	1.4618	1.293	1.0479	1.2643	1.2241	1.0646	1.6064	1.3454
273.3	2-aminopentanoate	Amino acid	Urea cycle; arginine-, proline-, metabolism	37426	GC/MS	1279	144.1	760-78-1;	5255804824	C01826		0.7671	0.8196	0.8269	0.8239	0.9408	0.2604	0.538	0.614	0.6564	0.3437	0.7679	0.6543	0.6543	0.6945	0.825	1.2853	1.4191	1.4573	1.4691	1.0646	0.7743	1.1753	1.0312	1.4842	1
786	2-hydroxyglutarate	Lipid	Fatty acid, dicarboxylate	37253	GC/MS	1576	247	40951-21-1;	43	C02630	HMDB00606	1.0627	1.2706	1.2205	1.0733	1.1783	0.3222	0.5429	0.533	0.6131	0.3369	0.9765	0.7345	1.0235	0.7311	1.0808	3.5035	3.5859	4.0511	3.0296	3.0861	2.2309	2.6305	1.2241	3.6695	2.5318
584	2-isopropylmalate	Carbohydrate	Glycolysis, gluconeogenesis, pyruvate metabolism	15667	GC/MS	1578.1	275.1	3237-44-3;	77	C02504	HMDB00402	1.9583	1.3138	1.3165	1.2175	1.6074	2.1923	1.279	1.1266	1.6924	2.0128	1.4208	1.521	1.8193	1.4908	1.3385	1	0.757	1.1451	0.9262	0.9735	1.0334	0.5335	0.5296	0.5699	0.8337
1020	2-linoleoylglycerophosphocholine*	Lipid	Lysolipid	35257	LC/MS Pos	5544	520.4					0.3669	0.1071	0.1427	0.1272	1.111	0.6736	0.2815	0.5276	1.0102	0.3042	0.1071	0.8527	0.5059	0.2513	0.203	1.1139	1.3339	7.2767	2.0827	1.5231	0.3274	3.345	0.5389	1.0637	3.6213
999	2-linoleoylglycerophosphoethanolamine*	Lipid	Lysolipid	36593	LC/MS Neg	5650	476.4					0.0418	0.1598	0.4745	0.3106	0.2405	0.0629	0.1777	1.0762	0.2795	0.0418	0.2683	0.1506	0.1783	0.2609	0.2494	1.1519	2.1526	2.4044	1.2721	1.2003	0.5849	2.4963	1.4997	1.337	0.3674
1018	2-oleoylglycerophosphocholine*	Lipid	Lysolipid	35254	LC/MS Pos	5640	522.4					0.3437	0.1122	0.1587	0.1698	1.2364	0.3728	0.2447	0.518	0.8796	0.2511	0.1185	1.0182	0.3612	0.2814	0.2283	1.2258	1	6.8721	2.2543	1.7074	0.3119	3.043	0.5812	1.0002	3.4502
997	2-oleoylglycerophosphoethanolamine*	Lipid	Lysolipid	35687	LC/MS Neg	5848	478.3					0.1126	0.2036	0.9947	0.4325	0.4838	0.0642	0.0954	1.7675	0.4177	0.0545	0.2532	0.296	0.2437	0.3124	0.3192	1.567	2.7025	2.7563	2.4185	2.1789	1.0444	2.5772	1.6514	2.3477	0.3799
1042	2-oleoylglycerophosphoinositol*	Lipid	Lysolipid	37232	LC/MS Neg	5571	597.5					0.4835	0.1501	0.7485	0.9477	0.7065	0.6919	0.5444	1.6096	0.7438	0.1501	0.6528	0.7411	0.7473	0.8232	0.7724	1.0026	1.8342	2.4432	1.3509	0.8876	0.8806	0.9974	1.7075	1.0197	0.248
1044	2-oleoylglycerophosphoserine*	Lipid	Lysolipid	37948	LC/MS Neg	5577	522.3					0.3005	0.3005	0.4948	0.7535	0.5374	0.3005	0.3005	0.9779	0.3573	0.3005	0.3311	0.7302	0.7473	0.4767	0.5762	1.1827	3.0781	2.3379	2.1305	1.3983	1.9642	1.6503	2.4003	1.7167	0.3005
1013	2-palmitoleoylglycerophosphocholine*	Lipid	Lysolipid	35819	LC/MS Pos	5482	494.3					0.2608	0.2057	0.2057	0.2057	0.8018	0.4342	0.2057	0.3007	0.4951	0.2803	0.2057	0.4793	0.4103	0.2611	0.2057	1.3281	1.7032	11.0159	2.7364	1.942	0.3664	3.2683	0.5469	1.0295	4.3456
993	2-palmitoleoylglycerophosphoethanolamine*	Lipid	Lysolipid	36619	LC/MS Neg	5611	450.3					0.1153	0.1153	0.8914	0.2728	0.3013	0.1153	0.1153	0.9804	0.2252	0.1153	0.1183	0.1153	0.3359	0.2033	0.289	2.03	3.7457	3.7916	2.3597	2.3023	1.1118	3.5448	2.0985	2.5398	0.5508
991	2-palmitoylglycerophosphoethanolamine*	Lipid	Lysolipid	35688	LC/MS Neg	5790	452.3					0.2135	0.2762	0.9245	0.4406	0.3884	0.1724	0.1724	2.9596	0.7757	0.1858	0.3583	0.2417	0.3019	0.3334	0.3617	0.6643	1.4166	2.7227	0.9722	0.6685	1.0278	5.5621	2.7312	2.4532	0.9551
1460	2-pyrrolidinone	Xenobiotics	Chemical	31675	GC/MS	1190.9	142	616-45-5 ;	12025		HMDB02039	0.7637	1.6951	1.8051	0.6934	0.8626	0.3433	0.2035	0.3411	0.5741	0.3033	0.9164	1.0256	0.8554	0.4526	0.9464	2.3417	2.0149	4.387	2.1715	3.1323	0.8214	2.3226	0.7087	2.2255	2.2444
1351	3'-dephosphocoenzyme A	Cofactors and vitamins	Pantothenate and CoA metabolism	18289	LC/MS Neg	2010	686.2	3633-59-8;	444485	C00882	HMDB01373	1.2023	0.8296	0.8534	1.1406	1.2898	0.8812	1.4001	1.0269	1.2018	1	1.4994	1.4146	0.908	1.5447	1.3971	0.7771	0.8624	1.2735	0.9777	0.8685	0.6312	0.7983	0.5022	0.6126	1.2668
107	3-(4-hydroxyphenyl)lactate	Amino acid	Phenylalanine & tyrosine metabolism	32197	LC/MS Neg	1395	181.1	6482-98-0;	9378	C03672	HMDB00755	1.1375	0.9648	0.9638	1.0106	0.927	0.8763	1.2545	1.3173	1.7342	0.4806	0.9018	0.7252	1	0.7111	0.849	4.1418	3.3144	4.1959	4.048	3.3728	7.706	2.0961	2.8012	2.7252	4.138
1518.13	3-aminobutyrate	Xenobiotics	Chemical	42564	GC/MS	1252	116.1	541-48-0;	10932			0.3869	0.4294	0.4213	0.4519	0.4447	0.2474	0.3157	0.3454	0.4385	0.2518	0.3541	0.3734	0.3125	0.3714	0.3443	1.1993	0.9503	1.2504	1.128	0.9012	1.7973	1.3469	1.1736	1.6919	1.5607
1095	3-hydroxy-3-methylglutaryl CoA	Lipid	Mevalonate metabolism	1760	LC/MS Neg	1620	910.1	103476-21-7;	84	C00356	HMDB01375	1.0275	1.0143	1.0347	0.9318	0.9537	1.2262	1.2894	1.6449	1.6978	1.1178	1.0356	1	1.0432	0.8124	1.0439	0.957	1.0973	0.9879	0.8483	0.8187	1.4716	1.0307	1.0363	1.4771	1.3223
984	3-hydroxybutyrate (BHBA)	Lipid	Ketone bodies	542	GC/MS	1203.5	116.9	625-72-9;	441	C01089	HMDB00357	1.0108	0.6471	0.6121	0.6655	0.7307	1.2168	1.0307	1.1796	1.4258	1.0775	0.7488	0.664	1.0951	0.8101	0.8811	0.8418	0.9235	0.8651	0.9258	0.8109	1.707	1.8812	1.6644	2.3128	1.8249
761	3-hydroxypropanoate	Lipid	Fatty acid, monohydroxy	42103	GC/MS	1187.1	177.1	503-66-2;	5459847	C01013	HMDB00700	0.9093	1.3516	1.0091	1.0925	1.8716	1.1622	1	1.3479	1.1637	1.0425	0.7591	0.7129	0.8353	0.7041	0.8616	0.389	0.4888	0.446	0.4828	0.4609	0.4665	0.5596	0.5659	0.7155	0.5349
56	3-methylhistidine	Amino acid	Histidine metabolism	15677	GC/MS	1799.7	218.1	368-16-1;	649696971061	C01152	HMDB00479	0.2609	0.2609	0.3555	0.2609	0.2609	0.2609	0.2609	0.539	0.2609	0.2609	0.2609	0.3122	0.2609	0.2609	0.2609	1.5178	1.1606	1.718	1.2794	1.5126	0.8057	1.0404	0.9598	2.0019	0.9462
597	3-phosphoglycerate	Carbohydrate	Glycolysis, gluconeogenesis, pyruvate metabolism	1414	GC/MS	1754	299	80731-10-8;		C00597	HMDB00807	1.6343	1.1271	1.3406	1.2576	1.9856	1.1422	3.4279	3.4723	2.8695	1.0176	1.3768	1.1688	0.6234	1.0005	1.3575	0.3983	0.3754	0.3895	0.4021	0.3411	0.6531	0.3948	0.4235	0.7488	0.8441
291	4-acetamidobutanoate	Amino acid	Guanidino and acetamido metabolism	1558	LC/MS Pos	1724	146.1	3025-96-5;	18189	C02946	HMDB03681	1.686	1	1.303	1.228	0.7504	2.0677	1.4545	2.0923	1.9667	1.4132	1.2292	1.1549	1.4512	1.1514	1.5204	0.7449	0.6997	0.9926	0.6739	0.7743	0.4562	1.0716	0.7608	0.8018	0.7221
242	4-amino-2-hydroxybutyate	Amino acid	Cysteine, methionine, SAM, taurine metabolism	20877	GC/MS	1646.7	174	40371-51-5;	27339296999098			2.4893	1.59	1.7023	2.097	1.8615	1.2733	1.9063	1.3037	1.6428	1.3536	2.3849	1.8862	1.8535	2.3462	2.6193	0.7518	0.6881	0.7572	0.796	0.527	1.5633	0.6077	0.6124	1.0614	1
290	4-guanidinobutanoate	Amino acid	Guanidino and acetamido metabolism	15681	LC/MS Pos	1085	146.1	463-003;463-00-3;	500	C01035	HMDB03464	1.3465	1.2166	1.1246	1.2426	1.1769	1.3081	1.2442	1.2594	1.667	1.3239	1.3657	1.4368	1.5776	1.4302	1.3749	0.9517	1.0498	1.0289	1	0.8827	0.7818	0.7833	0.6276	0.8679	0.8182
762	4-hydroxybutyrate (GHB)	Lipid	Fatty acid, monohydroxy	34585	GC/MS	1277	233.1	502-85-2;	10413	C00989	HMDB00710	0.8053	0.9679	0.9372	0.8519	1.0144	0.2016	0.5814	0.5545	0.5843	0.2226	0.5576	0.4882	0.4072	0.4186	0.6562	2.8845	2.071	2.9691	2.2696	1.9003	3.5002	2.314	1.999	3.4242	3.2283
40	4-hydroxyglutamate	Amino acid	Glutamate metabolism	40499	GC/MS	1644.2	244.1	2485-33-8;	439902	C03079	HMDB01344	1.7124	1.5126	1.6438	1.449	1.8398	1.102	1.632	2.0411	2.0747	1	1.4352	1.4916	1.2479	1.5288	1.7982	0.0468	0.1164	0.0468	0.0468	0.0468	0.2226	0.1366	0.0904	0.4279	0.1414
1371	5-(2-Hydroxyethyl)-4-methylthiazole	Cofactors and vitamins	Thiamine metabolism	27673	GC/MS	1403.9	215	137-00-8;	1136	C04294		0.6415	0.6415	0.6415	0.6415	0.6415	0.6415	0.6415	0.6415	0.6415	0.6415	0.6415	0.6415	0.6415	0.6415	0.6415	0.9518	0.9526	1.3843	0.9666	0.9189	0.884	0.7362	0.6415	1.1104	1.1719
1322	5-aminolevulinate	Cofactors and vitamins	Hemoglobin and porphyrin metabolism	2290	LC/MS Pos	711	132	5451-09-2;	1377048523	C00430	HMDB01149	1.0078	0.622	0.6168	0.6235	0.6809	2.2248	1.0201	1.1601	1.5102	1.9672	0.7442	0.7392	1	0.8136	0.8339	0.8612	0.7069	1.0624	0.7455	0.7143	2.0643	1.7957	1.898	1.7871	1.8991
187	5-hydroxylysine	Amino acid	Valine, leucine and isoleucine metabolism	15685	GC/MS	1789.5	232.1	13204-98-3;	1029	C01211	HMDB00450	0.5466	0.5626	0.5809	0.4521	0.5215	0.2924	0.5896	0.6944	0.7557	0.4587	0.8062	0.6794	0.7544	0.7071	0.9635	1.0473	1.0314	1.1363	1.1563	0.8401	2.1916	1	0.9984	1.5656	1.7443
149.1	5-hydroxymethyl-2-furoic acid	Amino acid	Phenylalanine & tyrosine metabolism	42040	GC/MS	1559.1	271.1	6338-41-6;	80642		HMDB02432	0.8227	0.2657	0.685	0.2657	0.6177	0.9241	0.548	0.6519	0.2657	0.2657	0.454	0.6009	0.6618	0.7185	0.2657	0.6537	1	0.8133	1.1454	0.6841	1.2515	1.3728	1.1798	2.0013	0.9733
281	5-methylthioadenosine (MTA)	Amino acid	Polyamine metabolism	1419	LC/MS Pos	2427	298.1	2457-80-9;	439176	C00170	HMDB01173	1.1447	1.0588	1.2189	1.0972	0.9388	0.8437	1.4459	1.4522	2.028	0.8922	1.1563	1.0856	1.2706	1.2088	1.3335	0.4356	0.5641	0.4531	0.4794	0.4201	0.8326	0.5709	0.523	0.7809	0.696
297	5-oxoproline	Amino acid	Glutathione metabolism	1494	LC/MS Neg	744	128.2	98-79-3;	7405	C01879	HMDB00267	1.2443	1	0.7444	1.0421	0.8981	0.9113	0.6328	0.7679	0.5847	0.3916	0.9619	0.9317	1.4033	0.734	0.8247	1.002	1.4274	0.9669	1.5452	1.1522	1.6441	1.8492	1.7588	2.1197	1.4619
810	6-aminocaproate	Lipid	Fatty acid, amino	20715	LC/MS Pos	1282	132.1	60-32-2;	517030564	C02378	HMDB01901	1	1	1	1	1	1	1	1	1	1	1	1	1	1	1	1	1	1	1	1	1	1	1	1	1
1593.1	6-oxopiperidine-2-carboxylic acid	Xenobiotics	Drug	43231	GC/MS	1529.7	170.1	34622-39-4;	3014237			0.3748	0.4835	0.6308	0.5615	0.299	0.2723	0.2763	0.3355	0.2653	0.3669	0.2311	0.335	0.1838	0.3391	0.1838	1.7528	2.0312	2.0076	1.9099	1.6918	1.734	2.5287	2.1705	3.0972	2.3045
613	6-phosphogluconate	Carbohydrate	Nucleotide sugars, pentose metabolism	15442	GC/MS	2060.4	387.2	921-62-0;53411-70-4;	91493	C00345	HMDB01316	0.8627	0.5782	0.597	0.6025	0.6432	1.256	0.7083	0.6369	1.2619	1.5864	1.3519	1.4131	1.7517	2.2902	1.3183	1.3124	1.2919	1	1.3009	1.1454	1.8803	0.9983	0.9688	2.249	1.4409
1352	acetyl CoA	Cofactors and vitamins	Pantothenate and CoA metabolism	32484	LC/MS Neg	1900	808.1	102029-73-2;	444493	C00024	HMDB01206	0.1122	0.1122	0.1122	0.1122	0.1122	0.1122	0.1122	0.1122	0.1122	0.1122	0.1122	0.1122	0.1122	0.1122	0.1122	0.6918	1.3426	1.2071	1.1778	1.0299	1.0268	1.938	1.1869	2.5335	2.0362
901	acetylcarnitine	Lipid	Carnitine metabolism	32198	LC/MS Pos	1203	204.2	5080-50-2;	7045767	C02571	HMDB00201	0.6868	0.5903	0.6196	0.602	0.5281	0.6918	0.5138	0.5801	0.7438	0.3527	0.5842	0.5055	0.7427	0.4936	0.6637	1.0983	1.1402	1.1848	1.1681	0.9833	1.7935	1.4292	1.5334	1.6711	1.7122
1198	adenine	Nucleotide	Purine metabolism, adenine containing	554	GC/MS	1804.2	264	73-24-5;	190	C00147	HMDB00034	1.0351	0.8122	1	0.9151	0.8733	0.4867	1.0606	0.9343	1.374	0.4561	0.9211	0.9791	0.9137	0.8141	1.1872	0.7361	0.9281	1.0458	0.997	0.8202	1.2335	0.7587	0.4768	1.1604	1.2324
1199	adenosine	Nucleotide	Purine metabolism, adenine containing	555	LC/MS Pos	1650	268.1	58-61-7;	60961	C00212	HMDB00050	3.4749	1.6995	1.4607	1.6242	1.4364	3.6934	2.0032	1.7773	2.9572	3.5283	1.8499	2.0874	2.2819	1.7461	1.7114	0.1588	0.0944	0.2796	0.2119	0.17	0.2442	0.1813	0.1124	0.3489	0.1696
1206	adenosine 2'-monophosphate (2'-AMP)	Nucleotide	Purine metabolism, adenine containing	36815	LC/MS Pos	1625	348.1	130-49-4;		C00946	HMDB11617	3.4505	3.0617	2.9578	3.0107	2.8742	0.6619	0.7072	0.7729	1	0.7409	4.3724	4.3506	5.0323	3.961	4.6595	3.5818	3.8485	3.7527	3.4416	2.9249	0.5786	0.737	0.6482	0.719	0.9528
1210	adenosine 5'-diphosphate (ADP)	Nucleotide	Purine metabolism, adenine containing	3108	LC/MS Neg	800	426.1	20398-34-9;	6022	C00008	HMDB01341	0.0979	1.1962	0.0468	1.1768	1.5804	0.0175	1.9395	1.9903	1.9946	0.0175	0.0175	1.2583	0.0175	1.2905	0.0816	0.3359	1.1714	0.2458	1.0786	1.0172	2.5162	0.0175	1.4264	2.5871	0.6362
1208	adenosine 5'-monophosphate (AMP)	Nucleotide	Purine metabolism, adenine containing	32342	LC/MS Pos	1210	348.1	149022-20-8;	15938965	C00020	HMDB00045	1.5096	0.9181	1.1591	1.0475	0.9841	1.6288	1	1.0999	1.5094	1.4985	1.4574	1.2933	1.4275	1.1839	1.4926	0.4821	0.4706	0.6603	0.5194	0.4539	0.6268	0.774	0.4343	0.8272	0.5276
1335	adenosine 5'diphosphoribose	Cofactors and vitamins	Nicotinate and nicotinamide metabolism	558	LC/MS Neg	964	558.1	68414-18-6;	4475880	C00301	HMDB01178	0.4635	0.4635	0.4635	0.4635	0.4635	0.4635	0.6185	0.6202	0.4635	0.4635	0.4635	0.4635	0.4635	0.4635	0.7281	1.0344	1.2934	0.8964	1.1661	0.5667	1.4708	1.416	1.4875	1.776	1.8541
1216	adenylosuccinate	Nucleotide	Purine metabolism, adenine containing	18360	LC/MS Neg	569	462.1	19046-78-7;	195	C03794	HMDB00536	0.9207	0.8487	0.8215	0.8221	0.7397	2.265	1.0686	0.8395	1.7167	2.5628	1.5597	1.6679	3.1344	2.0839	1.8143	0.7971	1.0253	1.1901	1	1.0392	0.1944	0.6871	0.3475	0.4195	0.7172
32	alanine	Amino acid	Alanine and aspartate metabolism	1126	LC/MS Pos	650	90.1	56-41-7;	59507311724	C00041	HMDB00161	1.5874	0.9789	1.1071	0.9914	0.7353	2.1834	0.906	1.0302	1.3736	2.0205	1.279	1.3535	1.9914	1.288	1.4194	0.5914	0.5075	0.6758	0.5	0.5205	0.7572	1.1284	1	0.7046	0.9589
1248	allantoin	Nucleotide	Purine metabolism, urate metabolism	1107	GC/MS	1809.8	518.3	97-59-6;	204	C02350	HMDB00462	0.9009	0.8903	0.8516	0.7722	0.7996	0.6508	0.5385	0.5155	0.888	0.3134	0.9476	0.7532	1.0072	0.8666	1.0547	0.6709	0.8239	0.8791	0.7929	1	11.3622	9.1578	10.457	7.2769	9.6652
19	allo-threonine	Amino acid	Glycine, serine and threonine metabolism	15142	GC/MS	1417.8	219	28954-12-3;	992896995276	C05519	HMDB04041	0.6839	0.5038	0.7666	0.3179	0.3179	0.4156	0.9302	1.0658	1.1243	0.3179	0.5476	0.4328	1.0788	0.3179	0.5726	1.4422	0.3179	0.3179	0.3179	1	6.8747	2.4171	2.9147	3.8028	5.1374
658	alpha-ketoglutarate	Energy	Krebs cycle	33453	GC/MS	1779	419.1	305-72-6;328-50-7;22202-68-2;	51	C00026	HMDB00208	1.697	1.5198	1.0249	1.1146	2.5741	1.5157	0.8602	0.9065	1.4451	1.1152	0.9822	0.9067	3.11	1.2934	1.0178	0.1404	0.0509	0.1234	0.0509	0.0509	0.0509	0.0509	0.0924	0.0509	0.463
634	arabinose	Carbohydrate	Nucleotide sugars, pentose metabolism	575	GC/MS	1631.6	217	28697-53-2;	66308	C00216	HMDB00646	0.6952	0.9173	1.0408	0.9623	0.8967	0.3681	0.7453	0.7659	0.8259	0.3702	1.1141	1	1.029	0.9358	1.0967	1.4677	1.1508	1.3416	1.3352	1.0842	1.5292	1.1175	0.9296	1.3959	1.9002
615	arabitol	Carbohydrate	Nucleotide sugars, pentose metabolism	15318	LC/MS Neg	721	151.2	7643-75-6;	94154		HMDB01851,HMDB00568	1.4193	1.3929	1.5428	1.2908	0.9295	1.2257	0.8921	1.1111	1.2148	1.2357	1.2194	1.3131	1.3304	1.1065	1.3123	0.8542	0.7945	0.8122	0.948	0.6352	0.5471	1.136	0.9087	0.6569	1.1908
1303	arabonate	Cofactors and vitamins	Ascorbate and aldarate metabolism	37516	GC/MS	1736	292.1	7643-75-7;	122045		HMDB00539	0.5986	0.6669	0.7969	0.731	0.6814	0.2511	0.3875	0.3605	0.4274	0.2011	0.9572	0.7644	0.9497	0.7901	1	1.8841	1.5732	1.926	1.7102	1.3954	2.8797	3.3585	2.923	3.1682	3.1175
255	arginine	Amino acid	Urea cycle; arginine-, proline-, metabolism	1638	GC/MS	1608.5	142	1119-34-2;	5246487232	C00062	HMDB00517	0.661	0.7953	1.0184	0.6165	0.9019	0.5473	1	1.4778	1.9788	0.4134	0.9525	0.9442	0.9669	0.7939	1.1966	1.7306	1.8981	2.2632	1.9293	1.6552	2.2981	1.3826	0.9957	2.3508	2.1184
270	argininosuccinate	Amino acid	Urea cycle; arginine-, proline-, metabolism	15497	GC/MS	2157	446.3	156637-58-0;	828	C03406	HMDB00052	0.5618	0.5754	0.7427	0.6981	1.11	0.4347	1.1165	1.2693	1.6865	0.3212	0.765	0.4892	0.606	0.6849	0.863	2.4152	2.4866	3.4895	2.5894	2.0196	1.5451	0.9941	1	1.1615	1.8393
25	asparagine	Amino acid	Alanine and aspartate metabolism	11398	GC/MS	1651.2	231	70-47-3;	62676992089	C00152	HMDB00168	0.4163	0.4106	0.477	0.4177	0.4428	0.1832	0.3794	0.3888	0.4293	0.1789	0.4412	0.3674	0.3571	0.3862	0.5149	1.146	1.2715	1.4053	1.402	1.0292	1.3224	1.0496	0.8326	1.7408	1.2121
337.08	asparagylisoleucine	Peptide	Dipeptide	42976	LC/MS Pos	2070	246.2					1.6986	1.3754	1.5056	1.4204	1.6684	0.7418	0.8859	1.1137	1.0031	1.1246	1.7574	1.3509	1.3497	1.4701	1.553	1.2034	0.9456	0.9095	0.8666	1	1.0729	0.9055	0.7833	1.0202	1.2461
337.09	asparagylleucine	Peptide	Dipeptide	42980	LC/MS Pos	2170	246.2					1.5894	1.4095	1.7461	1.5548	1.8206	0.953	0.94	0.9663	1.0974	1.0827	1.9568	1.5469	1.6205	1.4491	1.7913	1.0943	0.6839	0.8274	0.9255	0.7525	1.6108	1.075	1	1.336	1.4125
24	aspartate	Amino acid	Alanine and aspartate metabolism	15996	GC/MS	1529.7	232	56-84-8;	5960	C00049	HMDB00191	0.6781	0.4161	0.5073	0.4634	0.3599	2.2893	1.3837	2.2655	1.7627	1.9037	1.0685	1.1398	1.6921	1.4837	1.4372	0.421	1.0345	0.7429	0.8831	1.0264	0.2447	0.693	0.5295	1	0.3862
390	aspartylleucine	Peptide	Dipeptide	40068	LC/MS Pos	2310	247.2	3062-14-4;	332962			2.1361	1.9754	1.9485	1.8877	2.3216	1.0805	1.3598	1.4193	1.4124	1.1666	2.1221	1.6589	2.0262	1.5313	2.0014	0.8665	1	0.8813	0.8829	0.7807	1.4526	0.692	0.7274	0.8903	1.3487
340	aspartylphenylalanine	Peptide	Dipeptide	22175	LC/MS Pos	2538	281.1	13433-09-5;	93078		HMDB00706	2.4973	2.4864	2.4624	2.4661	2.5149	1.2565	1.5745	1.5966	1.6107	1.4541	2.9506	2.0351	2.504	1.7962	2.3234	0.639	0.689	0.6586	0.6307	0.71	1.0104	0.4305	0.5506	0.8051	0.9896
252	assymetric dimethylarginine (ADMA)	Amino acid	Urea cycle; arginine-, proline-, metabolism	15743	LC/MS Pos	776	203.2	65005-57-4;		C03626	HMDB01539	1.4077	0.8487	0.9669	0.8417	0.8786	1.0118	0.6878	0.7424	1.1803	1.0384	1.1734	1.0685	1.2297	1.0537	1.1111	0.9918	1.0023	1.0516	1.0628	0.8375	1.2392	0.9026	0.9656	1.1744	1.1113
28	beta-alanine	Amino acid	Alanine and aspartate metabolism	55	GC/MS	1451.8	174	56-41-7;107-95-9;	2394755801	C00099	HMDB00056	1.0081	0.4192	0.4206	0.8003	0.5352	0.6958	0.9836	0.4524	0.5864	0.8962	0.8921	0.6561	0.7491	1.0253	1.0097	1.2829	1.1995	0.9382	1.2839	0.7897	1.9247	1.2751	1.8193	1.8203	1.3382
21	betaine	Amino acid	Glycine, serine and threonine metabolism	3141	LC/MS Pos	721	118.2	107-43-7;	247	C00719	HMDB00043	0.7045	0.5287	0.5229	0.5373	0.5458	1.027	0.7533	0.8307	1.0164	0.8798	0.699	0.7362	0.9098	0.7037	0.7529	0.8723	0.926	1.0086	0.963	0.8694	1.0873	1.0315	1	1.1982	1.0742
1305.1	biocytin	Cofactors and vitamins	Biotin metabolism	42971	LC/MS Pos	2278	373.3	576-19-2;	709866083814			0.4951	0.251	0.2135	0.2135	0.2304	0.2135	0.2135	0.2135	0.2824	0.2135	0.344	0.2135	0.2135	0.2135	0.2135	1.045	0.8296	0.894	1.0257	0.6847	2.889	1.2057	1.5092	1.7821	2.3257
899	carnitine	Lipid	Carnitine metabolism	15500	LC/MS Pos	702	162.2	461-05-2;	10917	C00318		1.4024	0.9458	0.9501	0.956	1.1111	3.5373	1.5838	1.653	2.3115	3.4227	1.3516	1.4967	2.0595	1.4686	1.2767	0.76	0.6869	0.9069	0.7937	0.7696	0.5743	0.629	0.4803	0.6861	0.4692
954	choline phosphate	Lipid	Glycerolipid metabolism	34396	LC/MS Pos	695	184.1	72556-74-2;	135437	C00588		3.3144	2.1191	2.1175	2.0824	1.6381	5.5309	2.0293	2.1797	3.2991	4.601	2.5125	2.5567	4.8432	2.9513	2.7207	0.5983	0.5491	0.8239	0.6917	0.5946	0.9267	0.7842	0.8522	0.8024	0.8168
220	citramalate	Amino acid	Valine, leucine and isoleucine metabolism	22158	GC/MS	1490.7	247	6236-10-8;	1081	C00815	HMDB00426	1.0258	0.6481	0.8302	0.6389	1.032	0.652	1.3354	1.47	1.4678	0.6711	0.5306	0.5573	0.538	0.4674	0.6168	0.9679	1.0873	1.1853	1	0.9431	0.6825	0.8396	0.65	0.9711	0.9454
648	citrate	Energy	Krebs cycle	1564	GC/MS	1763.4	273.1	77-92-9;	311	C00158	HMDB00094	1.3584	1.328	1.3376	1.2768	1.8303	1.3927	1.6603	1.7332	1.9951	1.5035	1.6983	1.3934	1.5729	1.7377	1.6258	0.1394	0.0677	0.15	0.0785	0.0981	0.4245	0.0903	0.0661	0.1379	0.2309
1350	coenzyme A	Cofactors and vitamins	Pantothenate and CoA metabolism	2936	LC/MS Neg	1600	766.1	85-61-0;18439-24-2;	317	C00010	HMDB01423	1.0621	0.6919	0.7318	0.9035	0.7715	1.2079	1.0414	0.9644	1.4538	1.0343	1.2091	1.2893	1.1817	1.3889	1.3235	0.7995	1	0.9843	0.9949	0.8539	1.1541	0.8165	1.0517	0.8898	1.0552
229	cystathionine	Amino acid	Cysteine, methionine, SAM, taurine metabolism	15705	GC/MS	1979.6	218.1	535-34-2;	4083111834	C02291	HMDB00099	1.0762	0.9856	1.0603	0.8787	0.9874	1.4958	1.2912	1.421	1.6378	1.5896	0.9733	1.0126	0.9243	0.9739	1.0727	0.6507	0.6625	0.7094	0.6864	0.5978	2.4264	0.9707	1.0471	0.4138	2.0305
224	cysteine	Amino acid	Cysteine, methionine, SAM, taurine metabolism	31453	GC/MS	1560.1	218	52-90-4;56-89-3;	58626419722	C00097	HMDB00574	1.0864	0.9701	1.0434	0.9082	1.1107	0.6865	1.0117	1.1265	1.0747	0.7527	1.0237	0.9567	0.7309	0.7985	0.9788	1.0678	0.9262	1	1.0993	1.0385	3.0472	1.3145	1.4952	1.6358	2.4766
299	cysteine-glutathione disulfide	Amino acid	Glutathione metabolism	35159	LC/MS Pos	821	427.1	13081-14-6;	4247235		HMDB00656	1.6487	0.8614	1.2051	0.8272	0.8182	1.7163	1	1.0528	0.9353	1.4167	0.7817	0.6911	1.0293	1.0728	0.7297	2.3183	1.759	0.8643	1.1533	0.99	3.6489	2.3298	3.5384	1.4043	1.8428
376	cysteinylglycine	Peptide	Dipeptide	37642	GC/MS	1763	240.9	19246-18-5;	65270	C01419	HMDB00078	0.7093	0.682	0.7683	0.6632	0.6329	0.6461	0.9215	0.9906	1.0882	0.5813	0.898	0.8124	0.9125	0.8237	0.9777	0.9843	1.0639	1.0599	1.1042	0.8525	1.5346	1	1.0424	1.3404	1.4083
724	dihomo-linoleate (20:2n6)	Lipid	Long chain fatty acid	17805	LC/MS Neg	5722	307.3	2091-39-6;	6439848	C16525		0.6335	0.1851	0.935	0.7147	0.6768	1.0848	0.4217	1.8175	0.8043	0.8464	0.6673	0.6119	0.8219	0.6746	0.7447	0.7117	1.3706	1.4901	0.8772	0.6218	1	2.0882	2.8718	1.1411	0.6148
678	dihomo-linolenate (20:3n3 or n6)	Lipid	Essential fatty acid	35718	LC/MS Neg	5600	305.4	17046-59-2 ;	5312529	C03242	HMDB02925	0.5173	0.1592	0.6451	0.6042	0.5033	0.6535	0.2906	1	0.517	0.4696	0.5021	0.5284	0.6121	0.4821	0.5972	1.1079	2.2409	2.1726	1.568	0.9793	0.8875	1.9113	2.3878	1.1368	0.5188
3	dimethylglycine	Amino acid	Glycine, serine and threonine metabolism	5086	GC/MS	1030	57.9	1118-68-9;	6971056673	C01026	HMDB00092	0.9288	0.2227	0.3096	0.2504	0.4897	0.9057	0.5505	0.366	0.672	0.4201	0.338	0.903	1.0633	0.8559	0.8539	1.2065	1.2502	1	1.123	1.0032	1.1261	0.5846	0.7418	1.2339	1.0909
722	eicosenoate (20:1n9 or 11)	Lipid	Long chain fatty acid	33587	LC/MS Neg	5955	309.4				HMDB02231	0.6906	0.2305	1.2959	0.7796	0.8193	1.0405	0.4045	1.9733	0.9345	0.6551	0.8983	0.755	0.9682	0.7101	1	0.8235	1.4119	1.8196	0.9625	0.6795	0.6707	1.7128	2.0535	0.9078	0.4788
1145	ergosterol	Lipid	Sterol/Steroid	27553	GC/MS	2346.1	363.3	57-87-4;	444679	C01694	HMDB00878	1.5417	1.9591	1.6186	1.5918	1.7473	2.1591	1.3983	1.6338	1.7174	2.4936	1.9308	1.664	1.4563	1.5853	1.7606	0.4497	0.3713	0.5336	0.4747	0.3534	0.5878	1.0772	0.9842	0.568	0.9029
1818	erythritol	Xenobiotics	Sugar, sugar substitute, starch	20699	GC/MS	1517.5	217	149-32-6;		C00503	HMDB02994	0.9237	0.8572	0.9229	0.913	1.0575	0.4116	0.619	0.5662	0.6423	0.4267	0.8764	0.7336	0.7931	0.8219	0.9123	1.7864	1.6138	1.9641	1.7898	1.4777	1.7461	1.256	1.1524	1.6158	1.6361
515	erythronate*	Carbohydrate	Aminosugars metabolism	33477	GC/MS	1546.9	292.1	88759-55-1;	2781043		HMDB00613	0.8524	0.8505	0.9882	0.9295	0.7865	0.4405	0.7166	0.6508	0.8333	0.457	1.0307	0.8759	1	0.8172	1.2235	1.622	1.8994	1.8362	2.0484	1.4303	10.2153	7.0977	6.5115	9.3041	8.596
955	ethanolamine	Lipid	Glycerolipid metabolism	1497	GC/MS	1304	174.1	141-43-5;		C00189	HMDB00149	1.2076	0.4527	0.3921	0.6046	0.5438	0.741	0.9238	0.4595	0.5929	0.5091	0.6988	0.4021	0.4562	0.7525	0.6239	1.4351	1.456	1.5447	1.7429	1.0671	1	0.8528	0.7596	1.3062	1.4648
1365	flavin adenine dinucleotide (FAD)	Cofactors and vitamins	Riboflavin metabolism	2134	LC/MS Neg	2413	784.1	146-14-5;84366-81-4;	643975	C00016	HMDB01248	1.2941	1.0464	1.0823	1.0364	1.13	1.299	1.0282	1.2999	1.49	1.1225	1.2982	1.2553	1.1556	1.0862	1.4032	0.461	0.4786	0.4878	0.5397	0.4633	1.1515	0.6693	0.6789	1.081	1
1367	flavin mononucleotide (FMN)	Cofactors and vitamins	Riboflavin metabolism	15797	LC/MS Neg	2395	455.1	130-40-5;	710	C00061	HMDB01520	1.1255	0.77	0.7951	0.7806	0.9793	1.3675	0.9527	1.0623	1.4953	1.2369	1	1.1464	1.195	0.9985	0.95	0.7727	0.7711	0.7301	0.8413	0.7621	2.1753	1.1139	1.3997	1.8561	1.9682
537	fructose	Carbohydrate	Fructose, mannose, galactose, starch, and sucrose metabolism	577	GC/MS	1758	217	57-48-7;	5984	C00095	HMDB00660	0.8722	0.7714	0.856	0.7565	0.8206	0.474	0.7485	0.6658	0.9952	0.5521	0.9426	0.8464	1.0523	0.8011	1.0891	4.308	3.4759	4.7477	4.9315	3.1818	4.6525	3.3938	3.4777	4.4003	5.5381
592	fructose-6-phosphate	Carbohydrate	Glycolysis, gluconeogenesis, pyruvate metabolism	12021	GC/MS	1994.9	315.1	103213-47-4;		C05345	HMDB00124	1.4254	0.8009	0.8743	0.9162	1	1.8517	1.2666	1.2608	2.0333	1.4604	1.3732	1.2856	0.7347	1.0582	1.4596	1.2166	1.1442	1.2606	1.2394	0.9102	1.3054	0.9081	0.8972	1.2288	1.2143
663	fumarate	Energy	Krebs cycle	1643	GC/MS	1382.1	245	100-17-8;		C00122	HMDB00134	0.7996	1.2839	1.3926	0.8668	1.7634	0.7233	1	1.5141	1.4268	0.4923	1.0937	0.8297	0.6557	0.6678	0.9942	1.4209	1.6722	2.2698	1.6157	1.4832	1.0268	0.8441	0.7371	0.8741	1.8096
538	galactitol (dulcitol)	Carbohydrate	Fructose, mannose, galactose, starch, and sucrose metabolism	1117	GC/MS	1849.2	319.1	608-66-2;	11850	C01697	HMDB00107	0.7856	0.8441	0.9033	0.8799	0.8869	0.6437	1.0974	1.0546	1.4942	0.522	0.8894	0.7501	0.8448	0.778	1.0122	4.3266	3.8498	5.0114	5.1917	3.8085	4.5124	4.6601	3.9409	5.3805	4.699
47	gamma-aminobutyrate (GABA)	Amino acid	Glutamate metabolism	1416	GC/MS	1539.7	304.1	56-12-2;	6992099119	C00334	HMDB00112	1.272	0.7982	0.7909	0.8632	0.4509	0.1726	0.211	0.125	0.2507	0.2793	1.1721	0.9237	0.9384	0.8854	1.4349	2.4281	2.5169	2.4664	2.7188	2.2795	0.77	1.0955	0.8873	1.428	1.1198
461	gamma-glutamyl-2-aminobutyrate	Peptide	gamma-glutamyl	37092	GC/MS	1904	403.2					1.1613	1.0685	0.9997	0.9086	0.7166	0.5999	1.4628	0.5999	1.1084	0.7924	1.2678	1.3605	0.8406	1.1021	1.3775	1.1676	0.9453	1.3403	1.0003	0.8324	1.2816	0.9595	0.9259	1.2815	1.5128
464	gamma-glutamylcysteine	Peptide	gamma-glutamyl	1778	LC/MS Pos	1274	251.1	636-58-8;	842	C00669	HMDB01049	2.6253	2.0162	2.3326	1.9251	1.6243	2.2513	2.9837	2.7227	3.0337	2.3298	2.6539	2.2629	2.5186	1.9499	2.7181	0.7768	1.0202	1	0.8273	0.7377	0.9856	0.5903	0.748	0.6771	0.9494
468	gamma-glutamylglutamine	Peptide	gamma-glutamyl	2730	LC/MS Pos	806	276.1	10148-81-9;	150914		HMDB11738	1.2671	0.8368	1.0662	0.7754	0.8416	1.1772	0.877	0.9813	1.3287	1.1613	1.3125	1.1378	1.4397	1.0507	1.384	1.1703	1.0778	1.199	0.9923	0.8487	1.1388	1.3272	1	1.277	1.3572
465	gamma-glutamylglycine	Peptide	gamma-glutamyl	33949	GC/MS	1934	375.2	1948-29-4;	165527		HMDB11667	1	0.6168	0.7877	0.5902	0.9801	0.7378	1.6615	1.3124	1.8144	0.7553	0.8819	0.5721	0.647	0.7804	0.9458	0.9845	0.9094	1.2139	0.8746	0.8173	1.3542	0.7976	0.7876	1.3001	1.261
463	gamma-glutamylisoleucine*	Peptide	gamma-glutamyl	34456	LC/MS Pos	2644	261.2				HMDB11170	1	1.1898	0.9121	1.0141	1.1731	0.5587	0.8239	0.7591	0.8871	1.3091	1.6169	1.63	0.9092	1.107	1.1543	1.1284	0.8337	1.3073	0.8859	0.7313	4.214	1.5736	1.6273	2.0658	3.5682
462	gamma-glutamylleucine	Peptide	gamma-glutamyl	18369	LC/MS Pos	2744	261.2	2566-39-4;	151023		HMDB11171	0.5785	0.6953	0.8358	0.706	0.8152	0.5754	0.8174	0.7439	1.3341	0.688	1.0705	1.0907	0.7279	0.685	0.7299	1.6447	1.3427	1.8438	1.417	1.3008	6.679	2.4255	2.7181	3.2388	5.3815
470	gamma-glutamylphenylalanine	Peptide	gamma-glutamyl	33422	LC/MS Pos	2846	295.1	7432-24-8;	111299		HMDB00594	1.4227	1.0178	1.0392	1.0287	1	1.1974	1.1091	1.1582	1.4166	1.2283	1.0232	1.2321	1.2249	1.0866	1.0724	0.9486	0.9106	0.9634	0.8042	0.838	2.2973	0.8337	0.9656	1.1187	1.5549
471	gamma-glutamyltyrosine	Peptide	gamma-glutamyl	2734	LC/MS Pos	2073	311.2	7432-23-7;	94340			1.1384	0.9501	1.1306	1.0352	1.0184	0.9471	1.2934	1.2347	1.4766	0.8557	1.1297	0.8684	0.8134	0.8449	1	1.5642	1.5092	1.6884	1.8263	1.3765	2.9614	0.9954	1.266	1.4887	2.3189
460	gamma-glutamylvaline	Peptide	gamma-glutamyl	32393	LC/MS Pos	2040	247.2	2746-34-1;			HMDB11172	0.939	0.6518	1.006	1	0.9096	0.5892	0.3726	0.6366	0.6526	0.5472	0.9892	0.8948	1.1308	0.9439	0.9476	1.7298	1.1186	1.7485	1.3562	1.0981	4.4628	1.8196	2.0914	2.2879	3.6324
620	gluconate	Carbohydrate	Nucleotide sugars, pentose metabolism	587	GC/MS	1879.4	333	527-07-1;	10690	C00257	HMDB00625	0.6802	1.0568	1.0972	1.1108	1	0.4354	0.5978	0.4804	0.659	0.5157	1.6649	1.1341	1.1728	1.4757	1.1045	1.0641	1.0963	1.4855	1.2342	1.1995	1.9607	1.1195	0.7676	1.465	1.6621
589	glucose	Carbohydrate	Glycolysis, gluconeogenesis, pyruvate metabolism	20488	GC/MS	1866.8	217.1	50-99-7;	79025	C00031	HMDB00122	1.3349	0.9005	1.002	0.998	1.1235	1.5515	1.4846	1.4192	2.1784	1.459	1.3005	1.0911	1.065	1.0699	1.1849	0.765	0.5678	0.8808	0.746	0.6522	1	0.9952	0.597	1.2457	1.2466
588	glucose 1-phosphate	Carbohydrate	Glycolysis, gluconeogenesis, pyruvate metabolism	15561	GC/MS	2017	299.1	56401-20-8;	65533	C00103	HMDB01586	0.4479	0.6544	0.6139	0.3495	0.5102	1.2496	0.9472	1	2.0158	0.7028	0.879	1.1471	3.1589	0.7822	0.9923	0.6061	0.5755	0.952	0.9145	0.5772	1.2102	1.0102	1.2447	3.018	1.141
587	glucose-6-phosphate (G6P)	Carbohydrate	Glycolysis, gluconeogenesis, pyruvate metabolism	31260	GC/MS	2042.7	387.2	103192-55-8;		C00668	HMDB01401	1.2031	0.7432	0.8412	0.8259	1.0963	1.706	1.2133	1.199	2.1364	1.5117	1.3059	1.1797	0.6247	1	1.3245	1.2226	1.179	1.2217	1.2984	0.9572	1.1581	0.872	0.7709	1.2258	1.2592
39	glutamate	Amino acid	Glutamate metabolism	57	GC/MS	1611.9	246	56-86-0;	611	C00025	HMDB03339	1.1784	0.9489	1.0038	0.961	1.0215	0.9663	1	1.1202	1.303	0.8268	1.1022	1.0365	1.1683	1.0896	1.201	0.5415	0.5256	0.6171	0.5437	0.4354	0.7414	0.6845	0.6669	0.8082	0.7439
44	glutamate, gamma-methyl ester	Amino acid	Glutamate metabolism	33487	LC/MS Pos	1062	162.1	1499-55-4 ;	73913			0.8082	0.6051	0.7707	0.698	0.4058	1.0198	0.7275	0.4916	0.9059	0.4186	0.9459	0.7264	0.772	0.6936	0.9423	1.2178	1.4004	1.6459	1.258	0.9945	0.4058	0.9233	0.6048	1.0055	1.0586
45	glutamine	Amino acid	Glutamate metabolism	53	LC/MS Pos	684	147.2	56-85-9;	5961	C00064	HMDB00641	1.3152	0.8828	1	1.0621	1.1411	1.96	1.005	1.0208	1.4527	1.7024	1.1974	1.2503	1.9924	1.2108	1.2641	0.6276	0.7863	0.689	0.7836	0.737	0.6833	1.054	0.8473	1.0991	0.7605
69	glutarate (pentanedioate)	Amino acid	Lysine metabolism	396	GC/MS	1433.6	261	110-94-1;	4418048	C00489	HMDB00661	1.2387	1.2884	1.2601	1.1231	1.3328	1.0399	1	1.0004	1.3064	0.9762	1.0015	1.0331	0.9249	1.0141	0.9765	0.6215	0.4785	0.7264	0.6304	0.614	0.6181	0.8243	0.7124	0.7606	0.6259
298	glutathione, oxidized (GSSG)	Amino acid	Glutathione metabolism	27727	LC/MS Pos	1535	613.1	103239-24-3;	6535911215652	C00127	HMDB03337	0.3538	0.3838	0.3142	0.3219	0.3901	0.3794	0.2243	0.3743	0.6607	0.6238	0.498	0.3914	0.7069	0.1944	0.4335	2.2552	2.3697	3.2545	2.9161	2.5959	4.4715	4.7016	3.4046	5.3048	4.5695
295	glutathione, reduced (GSH)	Amino acid	Glutathione metabolism	2127	LC/MS Neg	806	306.1	70-18-8;	124886	C00051	HMDB00125	1.1435	0.9562	1.0361	0.8688	0.8359	1.3645	1.1417	1.2819	1.6453	1.1916	1.0887	1.0139	1.2027	0.9325	1.1388	0.577	0.6435	1	0.6425	0.7112	0.5989	0.7103	0.6068	0.5736	0.9136
585	glycerate	Carbohydrate	Glycolysis, gluconeogenesis, pyruvate metabolism	1572	GC/MS	1360.7	189	600-19-1;	752	C00258	HMDB00139	1.0687	1	1.0909	0.9895	1.2344	0.6444	0.8512	0.904	0.8665	0.6045	1.2576	1.1335	1.3062	1.112	1.0809	0.5893	0.5835	0.5447	0.6125	0.4142	1.358	1.3745	0.885	1.717	1.008
959	glycerol	Lipid	Glycerolipid metabolism	15122	GC/MS	1311	205	56-81-5;	753	C00116	HMDB00131	1.397	0.8747	0.8885	0.8711	0.8489	1.3246	1.1142	1.0639	1.495	1.1329	1	0.943	1.1768	0.8664	0.974	1.2464	1.0732	1.5046	1.2246	1.2008	0.8343	0.9603	0.6968	0.9665	0.8919
961	glycerol 3-phosphate (G3P)	Lipid	Glycerolipid metabolism	15365	GC/MS	1719.7	357.1	29849-82-9;	754	C00093	HMDB00126	1.2205	1.2039	1.2324	0.8744	1.1354	0.7	1.0702	1.1552	1.3561	0.8802	1	0.8755	0.7329	0.7098	1.0783	0.656	0.7013	0.8923	0.7693	0.5804	1.8767	1.0277	0.9216	1.1866	2.1646
957	glycerophosphoethanolamine	Lipid	Glycerolipid metabolism	37455	GC/MS	1906	357.1	33049-08-0;	123874	C01233	HMDB00114	1.4845	1.3984	1.5518	1.267	1.6644	1.0758	1.3335	1.567	1.8666	1	1.4009	1.3836	1.0909	1.1357	1.5518	0.7096	0.5093	0.8896	0.5974	0.5412	2.4619	0.8972	0.9614	1.3158	2.2026
962	glycerophosphorylcholine (GPC)	Lipid	Glycerolipid metabolism	15990	LC/MS Pos	694	258.1	28319-77-9;	657272	C00670	HMDB00086	3.6226	2.2273	2.1351	1.9468	2.0754	6.0293	2.8724	2.9814	4.4823	5.5967	2.4963	2.8237	3.2393	2.4294	2.6079	0.4385	0.3198	0.5057	0.3279	0.317	1.5745	0.8632	1	0.9285	1.7969
1	glycine	Amino acid	Glycine, serine and threonine metabolism	11777	GC/MS	1166	101.9	56-40-6;	5257127750	C00037	HMDB00123	0.9926	0.9888	1.0092	0.8656	1	0.8741	1.2658	1.471	1.6738	0.8764	0.8517	0.8123	0.7624	0.6954	0.8719	1.1753	0.9966	1.3176	1.0231	0.9987	1.7767	1.2114	1.153	1.5404	1.7066
1430	glycolate (hydroxyacetate)	Xenobiotics	Chemical	15737	GC/MS	1119	177	79-14-1;	3698251757	C00160	HMDB00115	2.7641	1.8346	1.5999	1.9202	2.7338	3.4278	7.4256	7.1485	5.2879	2.1881	1.3847	1.4738	1.8258	1.2944	1.4262	0.5015	0.4495	0.45	0.5142	0.3857	0.8941	0.7989	0.6396	1.0009	0.6918
315	glycylisoleucine	Peptide	Dipeptide	36659	LC/MS Pos	2080	189.1	19461-38-2;				1.4095	1.2547	1.3931	1.6089	1.76	0.9688	0.764	0.9526	1.1976	0.91	1.3396	1.1847	1.0252	1.2097	1.3404	1.361	0.9852	1.1694	1.0394	0.953	2.0245	0.8193	1	1.0137	1.9758
316	glycylleucine	Peptide	Dipeptide	34398	LC/MS Pos	2236	189.1	869-19-2;	928431548899	C02155	HMDB00759	1.1951	1.0518	1.3922	1.2804	1.5743	1	0.6361	0.8329	0.9735	0.9717	1.303	1.0487	1.3511	1.1886	1.2043	1.2481	0.9425	1.0864	0.9209	0.9815	1.8013	1.0002	1.1485	1.2541	2.0001
319	glycylphenylalanine	Peptide	Dipeptide	33954	LC/MS Neg	2193	221.2	3321-03-7;	154934492953			1.3763	1.4508	1.4299	1.3374	1.6949	0.3449	1.0354	0.9893	1.0991	0.3449	1.0107	1.0809	0.3449	1.2252	1.1027	0.6594	0.8678	0.4745	0.7782	0.6158	1.441	0.7379	1.1341	0.856	1.482
314	glycylproline	Peptide	Dipeptide	22171	GC/MS	1874.8	373.1	704-15-4;	30136256993386		HMDB00721	1.4695	1.1431	1.0953	1.1607	1.2488	0.8816	1.3848	1.2414	1.1649	0.7543	1.2555	0.9395	1	1.2855	1.5142	0.859	1.0294	0.9985	0.999	0.8268	2.4499	1.1957	1.1602	1.9694	1.7198
320	glycyltyrosine	Peptide	Dipeptide	33958	LC/MS Neg	1446	237.2	658-79-7;	928296994980			1.1061	1.3382	1.1759	1.6469	1.3121	0.5233	0.8901	1.103	0.5233	1.114	1.3842	1.0188	0.5233	0.8282	0.9812	1.0559	0.7712	1.172	0.7909	0.9132	2.7156	1.1645	1.2601	1.401	2.5608
311	glycylvaline	Peptide	Dipeptide	18357	LC/MS Pos	1572	175.1	1963-21-9;	27248076994979			1.4247	0.98	1.1048	0.7617	1.2496	1.4812	0.6373	0.765	0.7052	1.2657	1.02	0.971	1.3713	0.6578	1.1443	1.2736	0.9273	1.0754	1.0414	0.8672	1.5967	1.1968	0.9511	1.4195	1.5198
1220	guanine	Nucleotide	Purine metabolism, guanine containing	418	GC/MS	1942.3	352.1	73-40-5;	764	C00242	HMDB00132	1.5471	1.1675	1.147	1.2305	1.5226	1	0.6444	0.7346	1.0222	0.9941	1.3638	1.1776	0.9668	1.1303	1.2308	1.7943	1.8199	2.2128	2.0473	1.9221	0.249	0.291	0.2057	0.3619	0.2906
1224	guanosine	Nucleotide	Purine metabolism, guanine containing	1573	LC/MS Neg	1675	282.1	118-00-3;	6802	C00387	HMDB00133	1.6043	1.1132	0.924	1.1352	1.0135	1.7826	0.9498	0.8363	1.3963	1.7189	1.5476	1.2682	2.0567	1.3784	1.1803	1.8285	1.3516	1.9787	1.6904	1.7219	0.7839	0.6422	0.3957	0.9259	0.8222
1227	guanosine 5'- monophosphate (5'-GMP)	Nucleotide	Purine metabolism, guanine containing	2849	LC/MS Pos	1300	364	5550-12-9;	761	C00144	HMDB01397	1.7693	1.078	1.2744	0.9412	1.1257	2.3799	1.4582	1.4878	1.9955	1.9139	1.622	1.5673	1.7303	1.3971	1.3773	0.056	0.0603	0.1727	0.0989	0.1151	0.1451	0.3755	0.0854	0.4123	0.1421
53	histidine	Amino acid	Histidine metabolism	59	LC/MS Neg	757	154.1	5934-29-2;	7733651426	C00135	HMDB00177	0.3949	0.2869	0.3868	0.2726	0.2255	1.1299	1	1.1218	1.4714	0.9476	1.244	1.1312	1.7152	1.0185	1.4343	0.9123	1.0442	1.0348	0.9962	0.783	1.9306	1.8356	1.4948	1.8215	2.0018
62	histidinol	Amino acid	Histidine metabolism	15316	GC/MS	1790.2	254.1	1596-64-1;	165271	C00860	HMDB03431	0.5546	0.8567	0.8131	0.6671	0.8118	0.616	0.5484	0.504	0.604	0.1457	1.8937	1.7378	2.109	2.4541	2.6759	1.0175	1.6519	1.5715	1.6905	1.7617	0.4858	0.2197	0.275	0.4737	0.1859
650	homocitrate	Energy	Krebs cycle	39601	LC/MS Neg	568.8	205.1	3562-74-1;	439459	C01251	HMDB03518	1.6898	1.5488	1.4906	1.4422	1.9731	1.088	0.6038	0.6709	0.9932	0.9818	1.6226	1.5035	1.9402	1.5805	1.6046	1.2768	0.9528	1.4386	0.9657	1	0.5419	0.4109	0.3543	0.4765	0.6135
243	homocysteine	Amino acid	Cysteine, methionine, SAM, taurine metabolism	40266	GC/MS	1648.2	234	454-29-5;	778	C00155	HMDB00742	0.5029	0.6373	0.7684	0.56	0.634	0.4971	0.825	1	0.9582	0.4562	0.5318	0.5966	0.4995	0.4572	0.68	1.2426	1.0887	1.1941	1.1503	0.836	3.3998	1.0563	1.116	2.123	2.1502
12	homoserine	Amino acid	Glycine, serine and threonine metabolism	23642	GC/MS	1471	218.1	672-15-1;	126476971022	C00263	HMDB00719	1.0559	1.071	1.1452	1	1.0267	0.4127	0.156	0.1913	0.1935	0.3452	0.7008	0.5729	0.5854	0.6233	0.6802	1.2685	2.0574	1.6139	1.8331	1.626	0.1943	0.3712	0.3615	0.2889	0.6659
232	hypotaurine	Amino acid	Cysteine, methionine, SAM, taurine metabolism	590	GC/MS	1598.5	188	300-84-5;	107812	C00519	HMDB00965	0.8084	0.5952	0.6378	0.6733	0.6488	0.6458	0.9017	0.6417	0.8756	0.6452	0.8597	0.66	0.7556	0.837	0.9911	1.2766	1.4568	1.1396	1.4961	0.9869	2.4562	1.32	1.6759	1.6415	1.6275
1190	hypoxanthine	Nucleotide	Purine metabolism, (hypo)xanthine/inosine containing	3127	GC/MS	1759.2	265	68-94-0;	790	C00262	HMDB00157	0.8088	1	0.7701	0.8332	1.4671	0.5513	0.7408	0.7785	0.7562	0.3267	0.8842	0.8423	2.2136	0.809	0.8371	5.7199	4.949	6.5164	5.6741	5.5629	16.3196	7.8402	8.3978	11.0018	12.6817
63	imidazole lactate	Amino acid	Histidine metabolism	15716	GC/MS	1810.3	153	14403-45-3;	440129	C05568	HMDB02320	0.6793	0.5789	0.568	0.5519	0.4942	1.1389	2.5009	2.6678	2.7451	0.8714	2.8775	2.5752	1.9318	2.028	3.1226	0.7964	1.0362	0.8908	1	0.9204	7.851	2.148	2.5809	2.6849	5.6644
1192	inosine	Nucleotide	Purine metabolism, (hypo)xanthine/inosine containing	1123	LC/MS Neg	1600	267.2	58-63-9;		C00294	HMDB00195	3.7792	0.7686	0.7602	1.2343	0.9073	1.667	2.5747	0.82	1.1342	2.5256	1.7998	1.5004	2.8393	1.9312	1.6613	1.1442	0.8891	1.1507	1	1.2237	1.032	0.4344	0.4662	0.6821	0.7762
974	inositol 1-phosphate (I1P)	Lipid	Inositol metabolism	1481	GC/MS	2057.8	318.1	106032-59-1;		C04006	HMDB00213	1.5834	1.0725	0.9594	1.0648	1.1409	1.3388	1.0473	0.8994	1.2425	1.2436	1.2913	1.3078	1.0741	1.2241	1.2847	0.8222	1	0.8291	0.9103	0.6352	1.3605	1.0298	0.9494	1.3387	1.1777
595	Isobar: fructose 1,6-diphosphate, glucose 1,6-diphosphate, myo-inositol 1,4 or 1,3-diphosphate	Carbohydrate	Glycolysis, gluconeogenesis, pyruvate metabolism	36984	LC/MS Neg	572	339					0.4715	0.4298	0.6872	0.4159	0.7893	0.4823	1.2462	1.8226	1.4445	0.6668	0.7476	0.5011	0.6328	0.3298	0.6476	1.2841	1.3292	1.2817	1.2184	1.0195	1.8757	1.7589	1.6509	2.6465	1.7953
629	Isobar: ribulose 5-phosphate, xylulose 5-phosphate	Carbohydrate	Nucleotide sugars, pentose metabolism	37288	GC/MS	1935	357.2					1.2566	0.9258	0.9289	0.9993	1.011	1.6228	1.4016	1.8289	1.856	0.8777	0.9563	1	0.6453	0.9726	1.176	1.2174	1.0946	1.4675	1.059	0.8425	2.9618	1.9426	2.0016	1.8188	3.0914
519	Isobar: UDP-acetylglucosamine, UDP-acetylgalactosamine	Carbohydrate	Aminosugars metabolism	38673	LC/MS Neg	661	606.1					0.6386	0.5971	0.4201	0.5105	0.5838	1.3938	0.6905	0.7125	1	1.4485	0.4611	0.6381	0.6479	0.5991	0.5	1.1953	1.3058	1.2364	1.283	1.1186	1.9982	1.0082	1.3586	1.5247	1.8547
190	isoleucine	Amino acid	Valine, leucine and isoleucine metabolism	1125	LC/MS Pos	1614	132.1	73-32-5;	791	C00407	HMDB00172	0.9606	0.7308	0.7642	0.7655	0.7399	0.6559	0.5668	0.6034	0.6867	0.6141	0.9252	0.8111	0.9611	0.7451	1	1.4006	1.1402	1.423	1.2256	1.0877	2.9619	1.7493	1.9199	2.2083	2.8516
406	isoleucylglycine	Peptide	Dipeptide	40008	LC/MS Pos	1732	189.2	868-28-0;	342532			1.1543	1.1419	1.0391	1.061	1.1818	0.5449	0.7134	0.7638	0.932	0.7975	1	0.8583	1.0111	0.955	1.1704	1.3017	1.3023	1.0897	1.1395	1.1237	1.7829	1.0351	1.0893	1.4	1.8278
358.1	isoleucylthreonine	Peptide	Dipeptide	42968	LC/MS Neg	2250	231.3					1.3576	1.3852	1.1193	1.3046	1.4743	0.5311	0.8741	0.9508	0.9368	0.8396	1.1118	1.4557	1.0748	1.2605	1.3192	1	1.081	0.8549	1.0341	1.1282	1.6034	1.0249	0.9627	1.3089	1.5582
152	kynurenine	Amino acid	Tryptophan metabolism	15140	LC/MS Pos	1902	209.1	2922-83-0;	1611666971029	C00328	HMDB00684	1.5587	1.3121	1.4575	0.9732	1.472	0.4732	0.6568	0.9653	0.4732	0.4732	1.3172	1.7862	1.1099	1.66	1.0301	0.7851	0.7343	1.3934	0.9505	0.9805	1.1337	0.8229	0.8642	1.056	1.316
1143	lanosterol	Lipid	Sterol/Steroid	1128	GC/MS	2388	393.3	79-63-0;	246983	C01724	HMDB01251	3.4074	3.3448	3.1508	3.288	3.6739	2.4143	2.9025	2.8475	3.356	2.2419	3.4587	3.2356	2.7133	3.2027	3.7096	0.9738	0.6958	1	0.9041	0.8617	0.5396	0.6398	0.4348	0.5169	0.6135
191	leucine	Amino acid	Valine, leucine and isoleucine metabolism	60	LC/MS Pos	1674	132.2	61-90-5;	70457986106	C00123	HMDB00687	1.0022	0.8786	0.8814	0.8525	0.9412	0.7016	0.6062	0.6133	0.7267	0.6844	0.9671	0.8485	1.0707	0.7266	1	1.4917	1.4647	1.7435	1.5094	1.445	3.9927	1.8608	2.0593	2.667	3.5866
673	linoleate (18:2n6)	Lipid	Essential fatty acid	1105	LC/MS Neg	5533	279.3	60-33-3;	5280450	C01595	HMDB00673	0.8881	0.2764	1.086	1.055	0.9116	1.1289	0.6366	2.0085	1.1929	0.9196	1.0639	1.0387	1.1098	0.8459	1.117	0.4562	0.6626	0.7607	0.488	0.3388	0.9636	1.1794	1.3656	0.7912	0.5865
677	linolenate [alpha or gamma; (18:3n3 or 6)]	Lipid	Essential fatty acid	34035	LC/MS Neg	5450	277.3			C06427	HMDB01388	0.858	0.2582	0.905	0.8392	0.7535	0.9983	0.429	1.4329	0.8643	0.9171	0.8424	0.8589	1.1376	0.7066	0.9033	0.7059	1.2379	1.3141	0.8485	0.6109	1.0468	1.5001	1.7582	1	0.5464
75	lysine	Amino acid	Lysine metabolism	1301	LC/MS Pos	603	147.2	56-87-1;	5962	C00047	HMDB00182	1.5563	0.8887	1.0375	1.0128	0.9512	1.8577	1.358	1.3481	2.0015	1.9538	1.4376	1.4674	1.9272	1.4278	1.5991	0.8368	0.7053	0.8766	0.7874	0.676	2.2823	0.8261	0.9992	1.1115	1.8196
667	malate	Energy	Krebs cycle	1303	GC/MS	1502	233	6915-15-7;	525	C00149	HMDB00156	1.5925	1.5017	1.6126	1.5333	1.8081	0.9949	1.4644	1.5954	1.7169	0.8839	1.5198	1.2424	1.0959	1.1944	1.5119	0.8166	0.7768	1.138	0.8495	0.7292	0.5838	0.3949	0.3555	0.4843	0.7193
548	mannitol	Carbohydrate	Fructose, mannose, galactose, starch, and sucrose metabolism	15335	GC/MS	1839	319.1	69-65-8;	6251	C00392	HMDB00765	0.2477	0.2483	0.3134	0.2376	0.2612	0.2111	0.3304	0.2455	0.3922	0.2229	0.3548	0.299	0.3197	0.3288	0.3287	1.046	1	1.1043	1.0364	0.9275	1.1353	1.227	1.0161	1.5354	1.2898
554	mannose-6-phosphate	Carbohydrate	Fructose, mannose, galactose, starch, and sucrose metabolism	1470	GC/MS	2035.9	387.2	70442-25-0;104872-94-8;		C00275	HMDB01078	1.5269	0.8947	0.9155	0.9226	1.1496	2.1618	1.507	1.5666	2.5978	1.7319	1.3394	1.3166	0.7186	1	1.3894	1.0087	1.0005	1.0776	1.1092	0.7806	1.2525	0.7978	0.715	1.2506	1.2573
704	margarate (17:0)	Lipid	Long chain fatty acid	1121	LC/MS Neg	5733	269.3	506-12-7;	10465		HMDB02259	1.256	0.4166	1.2096	1	0.9553	2.2301	0.79	2.0334	1.4827	1.6202	1.3347	1.2057	1.4333	1.177	1.4185	0.314	0.5856	0.5447	0.3666	0.2895	0.7972	0.9689	1.5245	0.6329	0.4803
237	methionine	Amino acid	Cysteine, methionine, SAM, taurine metabolism	1302	LC/MS Pos	1252	150.1	63-68-3;	69920876137	C00073	HMDB00696	1.0836	0.7967	0.859	0.8139	0.951	1.0619	0.815	0.8425	0.9758	0.9725	1.0044	0.8963	1	0.876	0.9888	1.3518	1.2695	1.3441	1.2532	1.0645	1.4837	1.1373	1.0402	1.3794	1.4602
1294	methylphosphate	Nucleotide	Purine and pyrimidine metabolism	37070	GC/MS	1221	240.9	7023-27-0;	13130			1.5433	0.5043	0.5141	0.7395	0.8934	1.6006	0.9849	0.543	0.9321	0.989	0.8979	1.0827	1.6005	1.1572	1.3714	1.1443	1.2985	1.0395	1.2666	0.8956	0.9624	0.6842	1	1.2988	1.2417
971	myo-inositol	Lipid	Inositol metabolism	19934	GC/MS	1924.9	217	87-89-8;		C00137	HMDB00211	0.9844	0.7796	0.7259	0.8341	0.7806	0.661	0.86	0.6908	0.9613	0.5817	1	0.8247	0.9873	0.924	1.1176	3.4926	3.4485	3.9329	3.7663	2.8608	4.3423	2.9074	3.0802	3.8948	3.4577
698	myristate (14:0)	Lipid	Long chain fatty acid	1365	GC/MS	1789.7	285.2	544-63-8;	11005	C06424	HMDB00806	1.2624	0.948	0.8542	0.6102	0.8788	1.1544	0.5076	0.7763	0.7451	1	0.8877	0.9835	1.0098	1.1858	0.9856	0.9238	0.8104	0.9698	0.9447	0.8057	1.1389	0.9201	0.9943	1.1202	1.09
699	myristoleate (14:1n5)	Lipid	Long chain fatty acid	32418	LC/MS Neg	5338	225.3	544-64-9 ;	5281119	C08322	HMDB02000	1.3161	0.462	0.6028	0.5421	0.5627	1.2894	0.5286	0.6033	0.9615	1.2667	0.7917	0.9928	0.797	0.7657	0.7429	1.4541	1.5936	2.1505	1.4358	1.2007	1.2372	1.0934	1.5592	1.0254	1
81	N-6-trimethyllysine	Amino acid	Lysine metabolism	1498	GC/MS	1583	318.2	23284-33-5;	159659	C03793	HMDB01325	0.622	0.6095	0.6278	0.7992	0.9932	0.4856	0.9314	0.7026	0.4886	0.6433	0.5787	0.5587	1	0.8931	0.6646	0.9953	1.1455	1.3054	1.3766	1.055	2.2678	1.2896	1.2817	1.7678	1.7844
31	N-acetyl-beta-alanine	Amino acid	Alanine and aspartate metabolism	37432	GC/MS	1420	158	3025-95-4;	76406	C01073		0.674	0.539	0.4921	0.5141	0.6266	1.0838	1.1139	0.7636	0.9634	0.8964	0.458	0.5269	0.4044	0.6802	0.5838	0.9048	1	1.0885	1.1168	1.0549	2.5357	2.8064	2.5765	3.1556	2.4799
33	N-acetylalanine	Amino acid	Alanine and aspartate metabolism	1585	GC/MS	1307.5	158	97-69-8;	88064	C02847	HMDB00766	0.4792	0.3307	0.3335	0.3553	0.3294	0.2923	0.434	0.3562	0.4217	0.2398	0.4466	0.3156	0.3607	0.3756	0.4503	2.0893	2.0627	2.2239	2.133	1.8725	1.8446	2.2424	1	2.7163	2.4668
257	N-acetylarginine	Amino acid	Urea cycle; arginine-, proline-, metabolism	33953	LC/MS Pos	1087	217.2	155-84-0;	674271615663	C02562	HMDB04620	1.2339	0.9668	1.0385	1.0094	0.9293	1.2199	0.8611	0.8546	1.1974	1.1234	1.3952	1.1463	1.4487	1.1401	1.2219	0.9731	0.8162	1.0955	0.9363	0.7578	1.0767	0.9786	0.975	1.1849	1.2069
35	N-acetylaspartate (NAA)	Amino acid	Alanine and aspartate metabolism	22185	GC/MS	1648.5	274	997-55-7;997-55-7 ;	65065	C01042	HMDB00812	1.6453	1.5121	1.6942	1.3945	1.77	1.4445	2.1217	2.2788	2.6299	1.494	1.3489	1.0823	1.1443	1.1526	1.3771	0.3533	0.3009	0.3696	0.2985	0.2812	1.2755	0.6283	0.5021	0.8735	0.9324
511	N-acetylglucosamine	Carbohydrate	Aminosugars metabolism	15096	GC/MS	1934.5	245	7512-17-6;	24139	C00140	HMDB00215	5.0975	3.2452	3.3243	2.6626	4.4253	17.6305	3.69	3.3821	5.0672	4.2612	3.8609	4.0725	3.4433	3.7156	3.1305	0.3634	0.3119	0.4176	0.3367	0.3822	0.6992	0.3526	0.3151	0.7037	0.5366
513	N-acetylglucosamine 6-phosphate	Carbohydrate	Aminosugars metabolism	15107	GC/MS	2096.2	387.2	102029-88-9;	10040501	C00357	HMDB02817	0.8889	0.9164	1.0925	0.9231	1.0283	0.85	1.1791	1.1942	1.3856	0.8359	1.1356	1.0473	0.6075	0.8426	1.1806	1.1599	1.1721	1.3658	1.2469	1	2.7597	1.3775	1.1783	2.3835	2.3436
50	N-acetylglutamate	Amino acid	Glutamate metabolism	15720	LC/MS Pos	1492	190.1	5817-08-3;	1549099	C00624	HMDB01138	2.3874	1.8298	2.0151	1.7426	1.8993	1.4999	1.403	1.5329	1.7741	1.4881	2.1994	1.9095	2.2024	1.794	2.2215	0.3611	0.3181	0.4199	0.4736	0.2926	0.1495	0.5946	0.4674	0.5942	0.2471
52	N-acetylglutamine	Amino acid	Glutamate metabolism	33943	LC/MS Neg	783	187.1	2490-97-3;	182230	C02716	HMDB06029	1.4715	1.3563	1.1341	1.1368	1.4075	1.0247	0.7957	0.997	1.2011	0.9779	1.4338	1.6206	1.7589	1.592	1.5048	1.0187	1.156	1	1.1383	0.9905	1.0884	0.8079	0.6497	0.894	1.0224
4	N-acetylglycine	Amino acid	Glycine, serine and threonine metabolism	27710	GC/MS	1396.4	143.9	543-24-8;	10972		HMDB00532	0.2816	0.3105	0.3622	0.2682	0.342	0.8212	1.5758	1.669	1.987	0.655	0.3228	0.2677	0.2776	0.2724	0.3805	1.1841	1	1.3062	1.1237	0.9885	2.1561	1.5059	1.4269	2.1232	2.0671
54	N-acetylhistidine	Amino acid	Histidine metabolism	33946	LC/MS Neg	913	196.2	39145-52-3;	75619	C02997		0.7352	0.385	0.7687	0.3356	0.309	1.805	0.8508	1.012	1.2713	1.5765	3.8358	1.5577	3.9051	1.4594	3.6964	1.0672	0.988	1.2396	0.9367	0.873	1.4243	1.1442	1.232	1.2117	1.6902
239	N-acetylmethionine	Amino acid	Cysteine, methionine, SAM, taurine metabolism	1589	LC/MS Neg	1805	190.1	65-82-7;	448580	C02712	HMDB11745	1.8127	1.725	1.7602	1.6859	1.7394	0.9281	0.966	1.0656	1.1951	0.8776	2.3023	2.2222	2.2614	2.008	2.3475	1.0275	1.1362	1	1.1007	0.9574	0.9106	0.8496	0.847	1.0461	1.0327
131	N-acetylphenylalanine	Amino acid	Phenylalanine & tyrosine metabolism	33950	LC/MS Neg	2590	206.2	2018-61-3;	74839	C03519	HMDB00512	1.0636	1.4053	1.2078	1.4036	1.3256	0.2279	1	1.0214	0.893	0.2279	1.2624	1.2098	1.021	1.1564	1.3194	0.7058	0.9099	0.6961	0.8242	0.7852	1.4321	1.0191	0.8912	1.7357	1.0863
283	N-acetylputrescine	Amino acid	Polyamine metabolism	37496	LC/MS Pos	895	131.1	18233-70-0;	122356	C02714	HMDB02064	1.273	0.869	0.9651	0.888	0.9069	1.4403	0.7304	0.8112	1.1402	1.2402	1.0033	0.9111	1.1183	0.9032	0.9812	3.2326	2.22	3.2227	2.1491	2.3879	2.5794	1.9962	1.6355	2.2768	2.9458
10	N-acetylserine	Amino acid	Glycine, serine and threonine metabolism	37076	GC/MS	1526	218	97-14-3;	65249		HMDB02931	2.511	2.3728	2.452	2.2609	2.6883	2.5086	3.1122	3.333	3.8894	2.6196	2.4293	2.1007	1.8214	2.0225	2.5083	0.9978	0.8616	1.0509	0.8937	0.8673	1.3394	0.5681	0.5709	0.7994	1
18	N-acetylthreonine	Amino acid	Glycine, serine and threonine metabolism	33939	LC/MS Neg	846	160.1	17093-74-2;	4651717	C01118		1.1881	0.9238	0.9984	0.8547	0.944	1.2755	0.8708	1.003	1.2346	1.0868	1.0831	1	1.2732	0.9304	1.1002	1.253	1.0075	1.2924	0.9942	0.9585	1.2974	0.8675	0.8555	1.0178	1.285
132	N-acetyltyrosine	Amino acid	Phenylalanine & tyrosine metabolism	32390	LC/MS Neg	1677	222.2	537-55-3 ;	68310		HMDB00866	1.628	1.4454	1.5045	1.4068	1.312	0.8833	0.7785	0.8868	0.9952	0.7326	1.7749	1.7691	1.7657	1.6268	1.8234	0.6985	0.9021	0.8407	0.9377	0.9014	1.7724	1.4561	1.2136	2.0631	1.8379
196	N-acetylvaline	Amino acid	Valine, leucine and isoleucine metabolism	1591	LC/MS Pos	2654	160.1	96-81-1;	66789		HMDB11757	0.8694	1	1.5716	0.911	0.7596	0.647	0.8374	0.9156	0.957	1.1318	1.4957	1.6956	1.2788	1.2976	1.2151	0.619	0.773	0.8662	0.6131	0.6782	2.2183	1.6785	1.5274	2.1196	1.6402
264	N-alpha-acetylornithine	Amino acid	Urea cycle; arginine-, proline-, metabolism	32984	LC/MS Pos	724	175.1	6205-08-9;	6992102439232	C00437	HMDB03357	1.4871	1.2416	1.2133	1.2562	1.3748	0.7828	0.9541	0.9448	1.0988	0.6579	1.1859	1.1883	1.4539	1.0538	1.2679	1.9442	2.2615	1.818	2.1877	2.0159	1	0.7146	0.9045	0.9959	0.7457
34	N-carbamoylaspartate	Amino acid	Alanine and aspartate metabolism	1594	GC/MS	1749	257.1	923-37-5;	5460257	C00438	HMDB00828	0.3097	0.3097	0.3097	0.3097	0.3097	0.3097	0.3097	0.3097	0.3097	0.3097	0.3097	0.3097	0.3097	0.3097	0.3097	1.4508	3.5914	1.6164	3.2543	3.135	0.3097	0.3097	0.3097	0.3097	0.3097
231	N-formylmethionine	Amino acid	Cysteine, methionine, SAM, taurine metabolism	2829	LC/MS Neg	1541	176.1	4289-98-9;	439750	C03145	HMDB01015	0.6535	0.7102	0.6466	0.6859	0.8273	0.3687	0.495	0.606	0.6625	0.386	0.8118	0.7722	0.8194	0.6867	0.7934	0.8463	1.14	0.9563	1.133	1	1.4693	1.5645	1.4783	1.8967	1.4725
1236	N1-methylguanosine	Nucleotide	Purine metabolism, guanine containing	31609	LC/MS Pos	1850	298.1	2140-65-0;	96373		HMDB01563	1.4586	0.9055	1.1796	1.037	1.0837	1.0025	0.8327	0.7521	1.1454	1.0593	1.1733	0.9617	1.1201	0.8062	1	1.1449	0.9788	1.1941	0.9584	0.887	2.4209	1.4419	1.1143	1.8536	2.1853
1239	N2,N2-dimethylguanosine	Nucleotide	Purine metabolism, guanine containing	35137	LC/MS Pos	2157	312.1	2140-67-2;	92919		HMDB04824	1.4049	1	1.0288	1.3145	1.1237	0.8084	0.5715	0.6407	0.8136	0.8513	1.2223	0.8111	1.0606	1.2553	0.9957	1.3132	1.2803	0.8873	1.3686	1.4961	2.8327	1.6977	1.9396	2.2288	2.3564
85	N6-acetyllysine	Amino acid	Lysine metabolism	36752	LC/MS Neg	1056	187.1	692-04-6;	699197892832	C02727	HMDB00206	0.932	0.8714	0.6889	0.5787	0.8466	1.0235	1.0805	1.1781	1.4097	0.7436	0.7958	0.7048	1	0.8046	1.2115	0.7672	0.4945	1.1082	0.6254	0.6771	3.3923	0.8405	0.957	0.9441	2.1603
1242	N6-carbamoylthreonyladenosine	Nucleotide	Purine metabolism, guanine containing	35157	LC/MS Pos	2656	413	24719-82-2;				1.1167	0.9125	1	0.6869	1.1506	1.5658	1.1113	1.0576	1.5508	0.7907	1.1947	0.7297	1.0282	0.6966	1.2015	1.267	0.9198	1.2013	1.0696	0.9985	2.7119	1.2851	1.4879	2.0318	2.4303
1324	nicotinamide	Cofactors and vitamins	Nicotinate and nicotinamide metabolism	31480	GC/MS	1493.7	151	98-92-0;	936	C00153	HMDB01406	0.802	0.8912	0.9772	0.7409	1	0.5978	0.8106	1.0829	1.1393	0.697	0.8583	0.8636	0.9631	0.6803	0.9029	1.5194	1.868	1.7033	1.4911	1.1784	1.1607	1.361	0.8039	1.4115	1.549
1327	nicotinamide adenine dinucleotide (NAD+)	Cofactors and vitamins	Nicotinate and nicotinamide metabolism	5278	LC/MS Neg	1411	661.8	53-84-9;	1.08977e+18	C00003	HMDB00902	0.9367	0.8656	0.9243	0.9233	0.912	0.8665	1.0491	1.177	1.3199	0.8668	1.1413	1.0896	1.0427	1.0878	1.2039	0.8765	0.987	0.9425	0.932	0.7496	0.7996	0.9826	0.9005	1.0418	1
1328	nicotinamide adenine dinucleotide reduced (NADH)	Cofactors and vitamins	Nicotinate and nicotinamide metabolism	31475	LC/MS Neg	1554	664.1	58-68-4 ;606-68-8;	439153	C00004	HMDB01487	0.1005	0.5833	0.8565	0.4487	0.4354	1.8608	0.4567	1.934	1.1435	0.1005	0.46	0.1005	0.1005	0.1005	0.494	0.1005	0.1005	0.3899	0.108	0.1005	0.1005	0.1005	0.1005	0.1005	0.396
1326	nicotinamide ribonucleotide (NMN)	Cofactors and vitamins	Nicotinate and nicotinamide metabolism	22152	LC/MS Pos	886	335.1	1094-61-7;	14180	C00455	HMDB00229	2.4724	1.2989	1.6309	1.1905	1.2847	2.1355	1.05	1.1	1.6278	2.0528	2.0728	1.7643	2.4486	1.5873	2.0287	1	0.8043	1.0076	0.7771	0.6965	0.6753	0.6073	0.4642	0.5318	0.8004
1334	nicotinamide riboside*	Cofactors and vitamins	Nicotinate and nicotinamide metabolism	33013	LC/MS Pos	955	255.1	1341-23-7;		C03150	HMDB00855	1.2489	0.8802	1.22	1.1997	1.3534	0.8816	0.6527	0.7116	1.1134	1.119	1.3585	1.3989	1.5247	1.113	1.1038	1.5028	1.1146	1.6619	1.0662	1.2182	1	0.5077	0.2767	0.7074	1.1822
1338	nicotinate	Cofactors and vitamins	Nicotinate and nicotinamide metabolism	1504	GC/MS	1334.1	180	59-67-6;	938	C00253	HMDB01488	1.6215	1.0285	1.1161	0.9152	0.9527	0.8566	1.3059	1.2242	1	0.354	0.8091	0.732	1.2045	0.6275	0.9786	2.4423	2.145	2.5867	2.1008	2.3225	2.5812	1.0173	0.9194	1.5435	2.0217
1341	nicotinate ribonucleoside*	Cofactors and vitamins	Nicotinate and nicotinamide metabolism	33471	LC/MS Pos	1105	256	2625-49-2;	161233	C05841	HMDB06809	1.0725	0.8283	0.8251	0.9257	1.0068	1.1915	0.7583	0.7785	0.9838	0.9385	1	1.0922	1.1432	1.1513	1.0063	2.2693	1.4647	2.4728	1.5391	1.7036	3.1134	1.1246	1.3324	1.2961	3.4616
14	O-acetylhomoserine	Amino acid	Glycine, serine and threonine metabolism	31539	GC/MS	1508	128	7540-67-2;	439389	C01077		0.8039	0.8085	0.7423	0.6564	2.0522	1.1921	0.2014	0.3111	0.2486	0.5786	0.5018	0.4485	0.5075	0.5574	0.4914	2.3327	2.1064	2.2886	2.6677	1.5748	0.3895	0.7602	0.8522	0.6957	1.3443
149.2	o-Tyrosine	Amino acid	Phenylalanine & tyrosine metabolism	43392	LC/MS Pos	1883	182	2370-61-8;	91482			0.2702	0.7683	0.4948	0.5031	0.2927	0.2702	0.4276	0.2702	0.2702	0.5925	0.2702	0.7935	0.8701	0.9159	0.3457	0.6287	2.2563	0.871	1.7136	1.3681	3.6061	0.8782	1.6319	2.5117	1.119
708	oleate (18:1n9)	Lipid	Long chain fatty acid	1359	GC/MS	1984.4	339.2	112-80-1;	445639	C00712	HMDB00207	2.631	1.7805	1.6711	1.4242	1.7394	1.6517	1.2224	1.0863	1.5968	1.8012	1.7878	1.7693	1.6951	1.6313	1.9976	0.4613	0.3487	0.4227	0.4255	0.3143	0.9471	0.6094	0.6639	0.6848	1.1607
300	ophthalmate	Amino acid	Glutathione metabolism	34592	LC/MS Pos	1457	290.1	495-27-2;	9817431		HMDB05765	0.9033	0.6217	0.8833	0.7124	0.8353	0.7482	0.6039	0.703	0.7874	0.7033	0.8425	0.6451	0.8827	0.6809	0.9423	1.5424	1	1.5368	0.996	0.8535	1.7372	1.7908	1.465	1.7403	2.4018
258	ornithine	Amino acid	Urea cycle; arginine-, proline-, metabolism	1493	GC/MS	1763.8	141.9	3184-13-2;	6262	C00077	HMDB03374	0.8415	0.6503	0.7016	0.767	0.7164	0.4097	0.9559	0.6984	1	0.4797	1.1588	1.0724	1.2285	1.1414	1.2831	1.4334	1.4994	1.4363	1.5347	1.1878	1.7496	0.7779	0.9603	1.4338	1.2473
1267	orotate	Nucleotide	Pyrimidine metabolism, orotate containing	1505	GC/MS	1709.6	254.1	50887-69-9;	967	C00295	HMDB00226	2.5062	1.2864	1.2722	1.29	1.6352	0.9587	0.6521	0.5576	0.2056	0.2056	0.5228	0.6433	0.6039	0.4557	1.0124	5.8934	7.4044	7.3788	7.9994	7.7367	0.9876	1.3933	0.7152	2.0838	0.8589
1417	p-aminobenzoate (PABA)	Xenobiotics	Benzoate metabolism	596	LC/MS Pos	2120	138.1	150-13-0;	7057990978	C00568	HMDB01392	0.8579	0.6731	1.0269	0.7175	0.8506	0.3097	0.9731	1.3867	0.8824	0.3097	0.3097	0.3097	0.7066	0.3097	0.4106	1.7538	2.2211	1.9198	2.24	1.8004	0.7814	1.3867	1.3325	1.8163	1.621
701	palmitate (16:0)	Lipid	Long chain fatty acid	1336	GC/MS	1905.4	313.2	57-10-3;	985	C00249	HMDB00220	3.2791	2.0408	1.9687	1.7067	1.9626	2.8556	1.6796	1.682	2.3024	2.4268	2.1638	1.9229	1.7541	1.769	2.0245	0.5136	0.4058	0.4979	0.5119	0.3827	0.9452	0.7555	0.7461	0.8524	1.2394
702	palmitoleate (16:1n7)	Lipid	Long chain fatty acid	1507	GC/MS	1895.6	311.2	373-49-9;	445638	C08362	HMDB03229	1.8097	1.1744	1.2213	1.073	1.2953	1.1549	1	0.9975	1.1081	1.2076	1.2668	1.3907	1.1119	1.0787	1.6235	0.6441	0.4456	0.5074	0.5477	0.4229	1.4074	0.7672	0.8887	1.0251	1.4839
1347	pantothenate	Cofactors and vitamins	Pantothenate and CoA metabolism	1508	LC/MS Pos	2218	220.1	137-08-6;	6613	C00864	HMDB00210	1.1439	1.0324	1.0427	0.9839	0.9264	0.9611	0.7227	0.7735	0.9934	0.8028	1.2647	1.0332	1.3914	1	1.2603	0.5074	0.4892	0.5681	0.5304	0.4557	1.314	1.1136	1.2255	1.4055	1.3662
89	phenylalanine	Amino acid	Phenylalanine & tyrosine metabolism	64	LC/MS Pos	2056	166.1	63-91-2;	69256656140	C00079	HMDB00159	1	0.8488	0.9336	0.9391	0.9196	0.6584	0.658	0.7259	0.8326	0.651	0.9458	0.8625	0.9643	0.8519	0.937	1.2775	1.35	1.2765	1.3604	1.1575	2.2951	1.276	1.3276	1.834	1.9501
88	phenyllactate (PLA)	Amino acid	Phenylalanine & tyrosine metabolism	22130	GC/MS	1587.8	193	828-01-3;	3848	C05607	HMDB00779	0.8217	0.8551	1.083	0.8206	0.8299	0.6546	0.8871	1.0585	1.5838	0.1892	0.9792	0.6209	0.1892	0.1892	0.816	3.0181	3.0935	3.5464	3.5477	2.9272	4.1705	1.5409	1.4386	1.9346	2.3423
671	phosphate	Energy	Oxidative phosphorylation	11438	GC/MS	1307.7	298.9	7664-38-2 ;	1061	C00009	HMDB01429	1.5394	1.0786	1.1617	1.1646	1.209	1.5695	1.3093	1.3299	1.6512	1.3714	1.3514	1.3457	1.5453	1.2843	1.3531	0.58	0.5894	0.6294	0.6348	0.5309	0.9284	0.7239	0.527	0.9138	0.8495
1349	phosphopantetheine	Cofactors and vitamins	Pantothenate and CoA metabolism	15504	LC/MS Pos	2323	359.1	NA;	115254	C01134	HMDB01416	1.9062	0.7871	0.9819	1	0.9512	1.4745	1.5105	1.4049	2.3287	1.7861	1.7919	1.7996	1.2881	1.4438	1.9304	0.6258	0.2579	0.7955	0.4651	0.4355	0.5788	0.4604	0.2839	0.6068	1.0128
80	pipecolate	Amino acid	Lysine metabolism	1444	GC/MS	1396.1	156	4043-87-2;	849	C00408	HMDB00070	1.035	0.8776	0.9572	0.9603	0.7249	0.5003	0.6777	0.6855	0.6961	0.3731	1	0.9884	0.9701	0.8775	1.2871	3.0982	3.3972	3.724	3.7737	2.7453	15.1684	7.6821	11.2905	9.499	12.8656
261	proline	Amino acid	Urea cycle; arginine-, proline-, metabolism	1898	LC/MS Pos	796	116.1	147-85-3;	1457426971047	C00148	HMDB00162	1.2308	0.9011	1	0.8943	0.8897	1.0293	0.9032	0.8907	1.2294	0.8744	1.1567	0.9794	1.3962	0.9871	1.2406	1.4702	1.1824	1.496	1.1442	0.9638	1.5634	1.4974	1.1813	1.6727	1.721
888	propionylcarnitine	Lipid	Fatty acid metabolism (also BCAA metabolism)	32452	LC/MS Pos	1589	218.2	17298-37-2 ;	107738	C03017	HMDB00824	1.3077	0.9784	0.9287	0.8719	1.3233	3.0089	2.7912	3.9932	4.1015	1.3771	0.979	0.9191	1.42	1.0818	1	1.0458	1.3955	1.3856	1.7629	1.5462	0.857	1.1193	1.0524	1.5243	0.7101
1280	pseudouridine	Nucleotide	Pyrimidine metabolism, uracil containing	33442	LC/MS Neg	1104	243.1	1445-07-4;		C02067	HMDB00767	1.3735	1.1408	1.1368	0.9746	1.0578	1.3006	0.6696	0.8351	1.0608	1.2475	1.1172	1.0867	1.3892	0.9493	1	1.0055	0.8291	1.1196	0.8863	0.8357	1.5893	0.9518	0.9902	1.1147	1.5342
282	putrescine	Amino acid	Polyamine metabolism	1408	GC/MS	1705.8	174	110-60-1;		C00134	HMDB01414	1.4267	0.954	0.9647	1.1504	1.0988	0.8424	2.2983	1.5425	1.9186	0.8407	1.5719	1.2961	1.0512	1.2217	1.5896	1.0766	0.9823	0.7771	0.8632	0.8527	1.4595	0.5163	0.6821	1.8149	0.961
1845.5	pyocyanin*	Xenobiotics	Bacterial	43725	LC/MS Pos	2056.1	211.1					0.8506	0.8506	0.8506	0.8506	0.8506	0.8506	0.8506	0.8506	0.8506	0.8506	0.8506	0.8506	0.8506	0.8506	0.8506	0.9658	0.8506	0.9631	0.9457	0.8985	1.0342	2.1036	1.1631	2.2873	1.137
46	pyroglutamine*	Amino acid	Glutamate metabolism	32672	LC/MS Pos	764	129.2	2353-44-8;	134508			1.3115	0.8454	1.5292	0.7222	1.454	0.5829	0.7731	1.455	1.3415	1.4548	0.5829	0.5829	2.6558	1.0626	1.2066	0.7653	0.8562	1.0363	0.9962	0.9351	1.086	1.2556	0.9127	1.206	1
368	pyroglutamylvaline	Peptide	Dipeptide	32394	LC/MS Neg	1755	227.2	21282-10-0;	152416			2.0258	1.9107	1.8922	1.8851	1.8553	1.0605	1.0757	1.1364	1.2018	1.0593	2.0483	1.9769	1.8139	1.76	2.1074	0.2796	0.09	0.2429	0.1079	0.1102	1.1338	0.8276	0.8531	1	1.1575
603	pyruvate	Carbohydrate	Glycolysis, gluconeogenesis, pyruvate metabolism	599	GC/MS	1130.6	217	127-17-3;	107735	C00022	HMDB00243	1.6549	1.7065	1.8651	1.5863	2.6657	1.5162	2.1797	3.0067	2.0778	1.2954	1.5753	1.2552	0.9738	1.049	1.5658	0.7782	0.6489	0.588	0.6506	0.5384	1.1159	0.7636	0.8759	0.9366	1.3649
1366	riboflavin (Vitamin B2)	Cofactors and vitamins	Riboflavin metabolism	1827	LC/MS Pos	3111	377.2	83-88-5;	493570	C00255	HMDB00244	1.1985	1.2353	1.4306	1.2312	1.8374	1.1924	1.2047	1.6745	1.7205	0.6262	1.1885	0.8498	0.9883	0.6725	0.8299	1.19	0.8638	1.3624	1.0279	0.957	2.3881	1.0003	1	1.5905	1.9161
624	ribonate	Carbohydrate	Nucleotide sugars, pentose metabolism	27731	GC/MS	1663.1	217	5336-08-3;	5460677	C02994	HMDB00867	0.9398	0.8405	0.8672	0.7519	0.9992	0.4591	0.6228	0.5461	2.1225	0.5364	0.7867	0.7661	0.6439	0.7224	0.888	1.2796	1.2046	1.4059	1.3092	1.0979	2.692	1.5831	1.2587	2.1835	2.8653
622	ribose	Carbohydrate	Nucleotide sugars, pentose metabolism	12080	GC/MS	1639.2	204	50-69-1;	5311110	C00121	HMDB00283	1.76	1.0878	1.0955	1.2122	1.1792	0.7381	1.1793	1.3007	1.4516	0.8525	1.2291	1.2046	1.3361	0.924	1.2862	0.8577	0.7387	0.9786	0.9292	0.7093	1.4487	1.275	1.1184	1.3345	1.5285
625	ribose 5-phosphate	Carbohydrate	Nucleotide sugars, pentose metabolism	561	GC/MS	1928.4	315.1	18265-46-8;108321-05-7;	447634	C00117	HMDB00618	1.1049	0.9086	1.0181	0.9274	1.0663	0.825	1.0012	1.1495	1.0735	0.6827	1	0.8495	0.7906	0.9115	1.0909	1.3799	1.3846	1.4108	1.3403	1.1271	1.7164	1.209	1.1383	1.8723	1.6211
627	ribulose	Carbohydrate	Nucleotide sugars, pentose metabolism	35855	GC/MS	1662	306.1	488-84-6;	79021	C00309	HMDB00621	1.7524	1.2303	1.1604	1.1066	1.6016	0.7691	0.823	0.927	2.0474	0.6277	1.5498	1.0361	0.924	1.2595	1.0968	0.9668	1	1.4253	1.0856	0.9704	1.0754	0.959	0.5932	0.9367	1.6882
236	S-adenosylhomocysteine (SAH)	Amino acid	Cysteine, methionine, SAM, taurine metabolism	15948	LC/MS Neg	1821	383.1	979-92-0;		C00021	HMDB00939	1.24	1.1207	0.9863	0.9551	0.9651	1.0415	1.0973	1.2004	1.4352	0.9035	1.0267	1.0258	0.9559	0.9428	1.0149	0.5524	0.6257	0.5761	0.6275	0.543	1.4384	0.6561	0.6987	0.9805	0.9295
301	S-lactoylglutathione	Amino acid	Glutathione metabolism	15731	LC/MS Neg	1271	378.2	54398-03-7;	1083	C03451	HMDB01066	1.6174	2.1806	2.0817	2.4255	2.847	0.8804	2.607	3.4642	1.7052	0.3378	1.1101	0.8296	0.2977	0.6313	0.7616	0.3797	0.3747	0.6778	0.3751	0.2213	1.0434	1	0.9926	0.749	1.6934
296	S-methylglutathione	Amino acid	Glutathione metabolism	33944	LC/MS Pos	1610	322.1	2922-56-7;	3605667	C11347		0.406	0.2806	0.4632	0.3719	0.324	0.5366	0.4257	0.3582	0.6547	0.4249	0.5372	0.4188	0.6955	0.3272	0.585	1.3629	1.4293	1.2417	1.341	0.9656	1.3881	1.7925	1.6327	1.7814	1.9262
83	saccharopine	Amino acid	Lysine metabolism	1495	LC/MS Pos	695	277.1	997-68-2;	160556	C00449	HMDB00279	1.4618	0.9437	1.0802	1	0.8629	2.2476	1.148	1.1808	1.8767	1.7161	1.1722	1.1555	1.9309	1.108	1.2178	0.2761	0.1684	0.2873	0.1754	0.1636	0.3274	0.273	0.2797	0.2178	0.3591
619	sedoheptulose-7-phosphate	Carbohydrate	Nucleotide sugars, pentose metabolism	35649	GC/MS	2070	691.35	2646-35-7;	616	C05382	HMDB01068	1.2076	0.6315	0.6377	0.838	0.9601	1.6197	1.1882	0.9625	2.0387	1.3742	1.404	1.1205	0.6207	0.881	1.1709	1.6794	1.6415	1.7301	1.6631	1.3523	2.2752	1.1328	1	1.9303	1.7033
8	serine	Amino acid	Glycine, serine and threonine metabolism	1648	GC/MS	1389.1	204	56-45-1;	59516857581	C00065	HMDB00187	1.2923	1.0593	1.1192	1.0662	1.2314	1.2956	1.5744	1.6735	1.9366	1.3256	1.2554	1.0834	1.0422	1.0992	1.2595	0.7406	0.7808	0.847	0.797	0.6409	0.8857	0.8288	0.8009	1	1.0392
1680	shikimate	Xenobiotics	Food component/Plant	15144	GC/MS	1758.1	204	138-59-0;	8742	C00493	HMDB03070	0.1745	0.1745	0.1745	0.1745	0.1745	0.1745	0.1745	0.1745	0.1745	0.1745	0.1745	0.1745	0.1745	0.1745	0.1745	1.6834	1.9644	1.5234	2.1672	1.5207	0.1753	0.3681	0.1745	0.4793	0.2746
560	sorbitol	Carbohydrate	Fructose, mannose, galactose, starch, and sucrose metabolism	15053	GC/MS	1843	319.1	6706-59-8;	107428	C00794	HMDB00247	1.0111	0.8757	0.9375	0.9889	1.0876	0.4702	0.8091	0.4317	0.6732	0.4317	0.7861	0.4317	0.5656	0.5726	0.4317	0.4317	0.4317	4.9818	3.6385	0.4317	0.4317	0.4317	0.4317	0.4317	0.4317
285	spermidine	Amino acid	Polyamine metabolism	485	LC/MS Pos	533	146.2	124-20-9;	1102	C00315	HMDB01257	3.06	1.5808	1.64	1.4618	1.8696	2.217	2.1602	2.2768	2.6416	2.1389	2.3499	2.1806	2.3528	2.005	2.1898	0.6448	0.5282	0.6463	0.579	0.4969	1.1416	0.5877	0.5651	1.0064	0.9686
706	stearate (18:0)	Lipid	Long chain fatty acid	1358	GC/MS	1994.6	341.3	57-11-4;	5281	C01530	HMDB00827	3.5267	2.6319	2.2393	1.7018	2.0218	4.5936	1.8207	2.0217	2.7635	3.4846	2.3122	2.193	2.5528	2.2929	2.5535	0.5977	0.473	0.5815	0.5973	0.4628	0.7863	0.8594	0.7633	0.8753	1
659	succinate	Energy	Krebs cycle	1437	GC/MS	1348	247	110-15-6;	1110	C00042	HMDB00254	0.67	0.7414	0.7832	0.692	0.801	0.2958	0.5819	0.5665	0.6873	0.3184	0.6926	0.6117	0.5528	0.4963	0.7358	3.3456	3.6976	3.654	3.8127	2.8748	4.4087	3.7312	3.1205	4.7772	3.9852
1368	thiamin (Vitamin B1)	Cofactors and vitamins	Thiamine metabolism	5341	LC/MS Neg	1699	263.1	59-43-8;		C00378		0.3267	0.2298	0.2335	0.1977	0.2186	0.1744	0.0874	0.1048	0.1229	0.1542	0.2037	0.2178	0.2299	0.2112	0.1822	1.1791	1.1357	1.3285	1.1504	1.0948	1.1192	0.7472	0.7139	1.0458	1
1370	thiamin diphosphate	Cofactors and vitamins	Thiamine metabolism	35670	LC/MS Neg	1295	422.9	154-87-0;	9068	C00068	HMDB01372	0.605	0.4763	0.6245	0.5057	0.3665	0.5269	0.4612	0.3549	0.5985	0.5884	0.453	0.7144	0.7289	0.5252	0.4897	0.93	1.0015	1.1246	1.0589	0.7448	1	1.2082	1.0921	1.9233	1.2781
617	threitol	Carbohydrate	Nucleotide sugars, pentose metabolism	35854	GC/MS	1513	217.1	2418-52-2;	169019	C16884	HMDB04136	0.9749	0.8586	1.0073	0.9633	0.9481	0.4867	0.7815	0.7454	0.7628	0.4429	1.0196	0.9664	0.9156	0.7185	1	2.9316	2.7938	3.3607	3.0271	2.4219	3.0601	2.5812	2.1503	3.3386	3.1736
17	threonine	Amino acid	Glycine, serine and threonine metabolism	1284	GC/MS	1412.3	218.1	72-19-5;	69710196288	C00188	HMDB00167	0.9287	0.8592	0.9036	0.7842	0.8927	0.7052	0.7986	0.8883	0.9213	0.6557	0.887	0.7899	0.7924	0.7744	0.9518	1.8685	1.8107	2.2178	1.8584	1.6975	3.7018	1.6394	1.7637	2.2692	2.9588
1271	thymine	Nucleotide	Pyrimidine metabolism, thymine containing	604	GC/MS	1429.1	255	65-71-4;	1135	C00178	HMDB00262	1.4058	0.6943	0.7085	0.9386	0.7461	1.3172	1.3152	0.9033	0.9362	1.58	0.8795	0.5383	4.3909	0.9222	1.0311	0.9681	1.1813	1.3755	1.4549	0.99	1.1801	1.3577	1.1236	1.8609	1.3844
267	trans-4-hydroxyproline	Amino acid	Urea cycle; arginine-, proline-, metabolism	1366	GC/MS	1537	140	51-35-4;	58106971053	C01157	HMDB00725	1.1948	1.0125	1.0895	0.9609	1.2348	1.336	1.4582	1.6516	1.6607	1.2535	1.1121	1	0.8936	1.031	1.2059	0.4146	0.229	0.4215	0.2966	0.2379	3.5616	1.9733	1.7532	2.7118	3.0663
566	trehalose	Carbohydrate	Fructose, mannose, galactose, starch, and sucrose metabolism	15573	GC/MS	2174.9	361.2	6138-23-4;	7427	C01083	HMDB00975	1.7168	0.9933	1	1.1316	1.2049	1.2282	1.1639	0.9673	1.3844	1.5061	1.7005	1.5791	1.9363	1.7743	1.8116	0.9645	0.9033	1.0405	0.8753	0.7511	0.9224	0.7389	0.7795	0.9448	0.7558
566.1	trehalose 6-phosphate	Carbohydrate	Fructose, mannose, galactose, starch, and sucrose metabolism	15802	GC/MS	2310	315.16	136632-28-5;	122336	C00689	HMDB01124	0.1997	0.1997	0.2436	0.2459	0.1997	0.1997	0.2955	0.372	0.3821	0.1997	0.2268	0.302	0.1997	0.2906	0.1997	8.0728	9.7568	9.2364	9.2175	4.664	2.2704	3.3143	2.48	4.3357	3.6382
153	tryptophan	Amino acid	Tryptophan metabolism	54	LC/MS Pos	2445	205.1	73-22-3;	69235166305	C00078	HMDB00929	1.1008	0.8932	0.9327	0.9406	0.8819	0.8024	0.7913	0.8325	1	0.7402	1.1212	0.9289	1.0737	0.8923	1.1229	1.9681	1.8586	1.9976	2.0434	1.7092	2.9652	1.4451	1.5673	2.0689	2.3346
106	tyrosine	Amino acid	Phenylalanine & tyrosine metabolism	1299	LC/MS Pos	1516	182.1	60-18-4;	60576942100	C00082	HMDB00158	0.9991	0.7556	0.8765	0.8215	0.7074	0.6976	0.7322	0.7393	0.8472	0.6703	0.9532	0.8609	0.9873	0.7833	1.0278	2.4185	2.1443	2.3842	2.1695	1.9197	3.0952	1.6281	1.7322	2.1627	2.64
1691.2	tyrosol	Xenobiotics	Food component/Plant	41515	GC/MS	1576.7	179.1	501-94-0;	10393	C06044	HMDB04284	1.2261	1.1961	1.3831	1.2009	0.9982	0.6868	1.5307	1.5378	2.1137	0.4142	0.8608	0.7339	0.5874	0.5538	1.1644	4.4447	3.7196	5.4225	4.1846	3.4755	3.737	1.5449	0.8736	2.1087	3.0665
644	UDP-galactose	Carbohydrate	Nucleotide sugars	15860	GC/MS	1973	243.1	2956-16-3;91183-98-1;137868-52-1;	18068	C00052	HMDB00286	0.416	0.5867	0.5886	0.6596	0.8202	0.3934	0.7531	0.8928	0.913	0.6043	0.9888	0.3782	0.3782	0.7046	0.9297	1.4933	1.8994	0.3782	1.4681	1	3.021	3.0234	2.7819	4.9676	3.0557
630	UDP-glucose	Carbohydrate	Nucleotide sugars, pentose metabolism	32344	GC/MS	1986	243.1	117756-22-6;	8629	C00029	HMDB00286	0.9129	0.8375	0.8409	0.83	1.003	0.6902	0.7912	0.7996	0.9604	0.8175	1	0.8632	0.8507	0.8653	1.099	1.1812	1.2009	1.2386	1.1312	0.9218	2.3204	1.5739	1.7729	2.4371	1.9902
1277	uracil	Nucleotide	Pyrimidine metabolism, uracil containing	605	GC/MS	1370.4	241	66-22-8;	1174	C00106	HMDB00300	1.5311	0.743	0.6972	0.9304	0.9037	0.9949	1.0723	0.6227	0.8442	1	0.9071	0.8875	2.4919	0.9465	0.9342	1.6878	1.548	1.9808	1.7149	1.407	2.9117	1.39	1.7243	1.9358	2.259
1279	uridine	Nucleotide	Pyrimidine metabolism, uracil containing	606	LC/MS Neg	1430	243.1	58-96-8;	6029	C00299	HMDB00296	1.4547	1.1312	0.9955	0.9321	0.9412	0.7433	0.6243	0.7752	0.8812	0.7257	1.1621	1.1819	1.2831	1	1.0347	1.7243	1.2173	1.9016	1.3336	1.5584	4.7748	1.8323	2.2146	2.2691	3.7784
1287	uridine monophosphate (5' or 3')	Nucleotide	Pyrimidine metabolism, uracil containing	39892	LC/MS Neg	635	323.1	58-97-9;			HMDB00288	4.2616	1.1571	1.9493	1.149	0.7443	4.96	1.4505	1.2916	2.8446	6.0245	2.8759	2.2883	3.9971	2.001	2.5835	0.2579	0.2698	0.4986	0.3213	0.3219	0.1184	0.409	0.1462	0.2792	0.1778
200	valine	Amino acid	Valine, leucine and isoleucine metabolism	1649	LC/MS Pos	1040	118.1	72-18-4;	69710186287	C00183	HMDB00883	1.0394	0.785	0.8609	0.8442	0.8086	0.9321	0.6926	0.7215	0.9032	0.7694	0.9464	0.8468	1.0385	0.8066	1	1.347	1.1942	1.4288	1.1789	1.0973	2.859	1.7112	1.7875	2.0542	2.6336
1187	xanthine	Nucleotide	Purine metabolism, (hypo)xanthine/inosine containing	3147	GC/MS	1889.9	353	69-89-6;	1188	C00385	HMDB00292	1.1106	1.2168	0.9688	1.0342	1.1643	0.4051	0.839	0.9969	1	0.2885	0.8829	0.8376	1.0252	0.7433	0.9241	2.4194	2.1371	2.8403	2.2579	2.1664	4.9573	2.8726	2.6855	4.2597	3.7427
633	xylitol	Carbohydrate	Nucleotide sugars, pentose metabolism	41319	GC/MS	1677.6	217	87-99-0;	6912	C00379	HMDB02917	1.4392	1.2727	1.4202	1.0581	1.3769	0.7288	1.178	1.4498	3.6013	0.6954	0.996	1.1391	0.8765	0.8169	1.3937	0.8068	0.7798	1	0.8162	0.7242	0.9662	0.8067	0.5461	1.0169	1.2479

## Sheet: Table S2
	Dartmouth Hitchcock Medical Center DARM-01-12VW Phenazines and Candida albicans metabolism
	Heat map of statistically significant biochemicals profiled in this study.						Data normalization: Bradford protein concentration			Fold of Change						Statistical Values
										Welch's Two-Sample t-Test						Welch's Two-Sample t-Test											Mean Values						% Filled Values
	Pathway Sort Order	Super Pathway	Sub Pathway	Biochemical Name	Platform	Comp ID	KEGG	HMDB		Δ/Δ Veh WT Veh	SSN3 Veh WT Veh	SSN3 Veh Δ/Δ Veh	WT Pyo WT Veh	Δ/Δ Pyo Δ/Δ Veh		Δ/Δ Veh / WT Veh		SSN3 Veh / WT Veh		SSN3 Veh / Δ/Δ Veh		WT Pyo / WT Veh		Δ/Δ Pyo / Δ/Δ Veh			WT Veh	Δ/Δ Veh	SSN3 Veh	WT Pyo	Δ/Δ Pyo		WT Veh	Δ/Δ Veh	SSN3 Veh	WT Pyo	Δ/Δ Pyo		Super Pathway	Sub Pathway	PubChem	CAS	RI	Mass
															X	p-value	q-value	p-value	q-value	p-value	q-value	p-value	q-value	p-value	q-value	X						X						X			PUBCHEM
	3	Amino acid	Glycine, serine and threonine metabolism	dimethylglycine	GC/MS	5086	C01026	HMDB00092		1.32	1.82	1.38	2.54	1.64		0.2626	0.199	0.0755	0.2254	0.2757	0.2792	0.0137	0.0018	0.0468	0.0098		0.4403	0.5829	0.8028	1.1166	0.9554		100	100	100	100	100		Amino acid	Glycine, serine and threonine metabolism	6971056;673	1118-68-9;	1030	57.9
	4			N-acetylglycine	GC/MS	27710		HMDB00532		4.29	0.97	0.23	3.58	1.38		0.0024	0.0111	0.7323	0.6626	0.0019	0.0162	1.9093e-07	3.6352e-07	0.1498	0.0265		0.3129	1.3416	0.3042	1.1205	1.8559		100	100	100	100	100		Amino acid	Glycine, serine and threonine metabolism	10972	543-24-8;	1396.4	143.9
	8			serine	GC/MS	1648	C00065	HMDB00187		1.35	0.99	0.74	0.66	0.58		0.013	0.0265	0.9316	0.7149	0.0121	0.0365	0.0002	4.1924e-05	0.0006	0.0003		1.1537	1.5611	1.1479	0.7613	0.9109		100	100	100	100	100		Amino acid	Glycine, serine and threonine metabolism	5951;6857581	56-45-1;	1389.1	204
	10			N-acetylserine	GC/MS	37076		HMDB02931		1.26	0.89	0.7	0.38	0.28		0.0501	0.0637	0.1051	0.2499	0.0097	0.0341	1.4725e-07	3.0371e-07	0.0004	0.0002		2.457	3.0926	2.1764	0.9343	0.8555		100	100	100	100	100		Amino acid	Glycine, serine and threonine metabolism	65249	97-14-3;	1526	218
	17			threonine	GC/MS	1284	C00188	HMDB00167		0.91	0.96	1.06	2.16	3.11		0.2053	0.1691	0.4258	0.4892	0.4559	0.3698	1.9256e-06	1.7925e-06	0.0009	0.0004		0.8737	0.7938	0.8391	1.8906	2.4666		100	100	100	100	100		Amino acid	Glycine, serine and threonine metabolism	6971019;6288	72-19-5;	1412.3	218.1
	18			N-acetylthreonine	LC/MS neg	33939	C01118			1.11	1.1	0.98	1.12	0.97		0.2735	0.2034	0.2546	0.3856	0.8992	0.5367	0.2157	0.0224	0.7728	0.1046		0.9818	1.0941	1.0774	1.1011	1.0646		100	100	100	100	100		Amino acid	Glycine, serine and threonine metabolism	4651717	17093-74-2;	846	160.1
	19			allo-threonine	GC/MS	15142	C05519	HMDB04041		1.49	1.14	0.77	1.31	5.49		0.3216	0.2277	0.6953	0.6508	0.5069	0.3823	0.7805	0.0713	0.0009	0.0004		0.518	0.7707	0.5899	0.6792	4.2294		60	100	80	40	100		Amino acid	Glycine, serine and threonine metabolism	99289;6995276	28954-12-3;	1417.8	219
	25		Alanine and aspartate metabolism	asparagine	GC/MS	11398	C00152	HMDB00168		0.72	0.95	1.33	2.89	3.95		0.1108	0.116	0.4917	0.5146	0.1576	0.2032	6.6294e-06	3.9068e-06	0.0005	0.0003		0.4329	0.3119	0.4133	1.2508	1.2315		100	100	100	100	100		Amino acid	Alanine and aspartate metabolism	6267;6992089	70-47-3;	1651.2	231
	28			beta-alanine	GC/MS	55	C00099	HMDB00056		1.14	1.36	1.2	1.73	2.26		0.5207	0.2918	0.1201	0.2639	0.2574	0.2699	0.0248	0.0032	0.0017	0.0006		0.6367	0.7229	0.8664	1.0988	1.6355		100	100	100	100	100		Amino acid	Alanine and aspartate metabolism	239;4755801	56-41-7;107-95-9;	1451.8	174
	31			N-acetyl-beta-alanine	GC/MS	37432	C01073			1.69	0.93	0.55	1.82	2.81		0.0004	0.004	0.4908	0.5146	0.0009	0.0099	7.9997e-05	2.4445e-05	5.1098e-06	1.49e-05		0.5691	0.9642	0.5306	1.033	2.7108		100	100	100	100	100		Amino acid	Alanine and aspartate metabolism	76406	3025-95-4;	1420	158
	32			alanine	LC/MS pos	1126	C00041	HMDB00161		1.39	1.36	0.98	0.52	0.61		0.2027	0.1691	0.0673	0.2169	0.9148	0.5396	0.0042	0.0007	0.0598	0.0117		1.08	1.5027	1.4663	0.559	0.9098		100	100	100	100	100		Amino acid	Alanine and aspartate metabolism	5950;7311724	56-41-7;	650	90.1
	33			N-acetylalanine	GC/MS	1585	C02847	HMDB00766		0.95	1.07	1.12	5.68	5.89		0.6639	0.3399	0.5222	0.5298	0.369	0.3261	2.0278e-06	1.7925e-06	8.9574e-05	8.713e-05		0.3656	0.3488	0.3898	2.0763	2.054		100	100	100	100	100		Amino acid	Alanine and aspartate metabolism	88064	97-69-8;	1307.5	158
	34			N-carbamoylaspartate	GC/MS	1594	C00438	HMDB00828		1	1	1	8.43	1								0.0004	9.2403e-05				0.3097	0.3097	0.3097	2.6096	0.3097		0	0	0	100	0		Amino acid	Alanine and aspartate metabolism	5460257	923-37-5;	1749	257.1
	36			2-amino-3-hydroxybutanedioic acid	GC/MS	37440				2.72	0.85	0.31	0.21	0.23		0.0027	0.0112	0.0865	0.2394	0.0022	0.0167	1.1914e-05	6.2076e-06	0.0002	0.0001		1.5752	4.2833	1.3377	0.3284	0.9638		100	100	100	100	100		Amino acid	Alanine and aspartate metabolism	5425	7298-99-9;	1641	218
	39		Glutamate metabolism	glutamate	GC/MS	57	C00025	HMDB03339		1.02	1.09	1.07	0.52	0.7		0.8987	0.4093	0.0886	0.2394	0.3615	0.3261	2.5197e-05	1.0745e-05	0.0068	0.0019		1.0227	1.0433	1.1195	0.5327	0.729		100	100	100	100	100		Amino acid	Glutamate metabolism	611	56-86-0;	1611.9	246
	40			4-hydroxyglutamate	GC/MS	40499	C03079	HMDB01344		0.96	0.92	0.96	0.04	0.13		0.638	0.3323	0.2679	0.3967	0.9662	0.5459	2.5614e-05	1.0745e-05	0.0003	0.0002		1.6315	1.57	1.5003	0.0607	0.2038		100	100	100	40	100		Amino acid	Glutamate metabolism	439902	2485-33-8;	1644.2	244.1
	44			glutamate, gamma-methyl ester	LC/MS pos	33487				1.08	1.24	1.14	1.98	1.12		0.8137	0.3879	0.1431	0.2749	0.3624	0.3261	0.0023	0.0004	0.6698	0.0931		0.6575	0.7127	0.816	1.3033	0.7996		80	100	100	100	100		Amino acid	Glutamate metabolism	73913	1499-55-4 ;	1062	162.1
	45			glutamine	LC/MS pos	53	C00064	HMDB00641		1.32	1.28	0.97	0.67	0.62		0.1445	0.14	0.0848	0.2387	0.9206	0.5396	0.0017	0.0003	0.0263	0.0061		1.0802	1.4282	1.383	0.7247	0.8888		100	100	100	100	100		Amino acid	Glutamate metabolism	5961	56-85-9;	684	147.2
	46			pyroglutamine*	LC/MS pos	32672				0.96	1.04	1.09	0.78	0.97		0.7924	0.384	0.7956	0.678	0.9541	0.541	0.2558	0.0262	0.8785	0.1149		1.1725	1.1215	1.2182	0.9178	1.0921		100	80	60	100	100		Amino acid	Glutamate metabolism	134508	2353-44-8;	764	129.2
	47			gamma-aminobutyrate (GABA)	GC/MS	1416	C00334	HMDB00112		0.25	1.28	5.16	2.97	5.1		0.0003	0.003	0.1829	0.3273	2.9288e-05	0.0011	0.002	0.0003	2.5448e-05	3.7868e-05		0.835	0.2077	1.0709	2.4819	1.0601		100	100	100	100	100		Amino acid	Glutamate metabolism	6992099;119	56-12-2;	1539.7	304.1
	1460			2-pyrrolidinone	GC/MS	31675		HMDB02039		0.3	0.72	2.38	2.41	4.71		0.73		0.0024	0.0111	0.3016	0.4276	0.0042	0.0212	0.0073	0.0011	0.0025	0.0009	0.0066	0.0005	0.3156	0.0702		1.164	0.3531	0.8393	2.8095	1.6645	2.8057	0.8537		100	100	100	100	100	100	100		Xenobiotics
	50			N-acetylglutamate	LC/MS pos	15720	C00624	HMDB01138		0.78	1.05	1.34	0.19	0.27		0.0075	0.0194	0.522	0.5298	0.0012	0.0117	1.3449e-06	1.5851e-06	0.0056	0.0017		1.9748	1.5396	2.0654	0.3731	0.4106		100	100	100	100	100		Amino acid	Glutamate metabolism	1549099	5817-08-3;	1492	190.1
	56		Histidine metabolism	3-methylhistidine	GC/MS	15677	C01152	HMDB00479		1.13	0.97	0.86	5.14	3.64		0.6186	0.328	0.7286	0.6626	0.5015	0.3801	1.2869e-07	3.0371e-07	0.0003	0.0002		0.2798	0.3165	0.2712	1.4377	1.1508		20	20	20	100	100		Amino acid	Histidine metabolism	64969;6971061	368-16-1;	1799.7	218.1
	77		Lysine metabolism	2-aminoadipate	LC/MS pos	6146	C00956	HMDB00510		1.03	0.88	0.85	0.49	0.26		0.8771	0.4051	0.2101	0.353	0.2504	0.2679	9.1175e-05	2.6737e-05	1.1607e-05	2.4368e-05		1.4385	1.48	1.2644	0.699	0.3844		100	100	100	100	100		Amino acid	Lysine metabolism	469	542-32-5;1118-90-7;	794	162.1
	80			pipecolate	GC/MS	1444	C00408	HMDB00070		0.64	1.12	1.75	3.67	19.27		0.0156	0.0298	0.2234	0.3545	0.0058	0.0243	3.427e-07	5.3015e-07	1.242e-07	3.6961e-06		0.911	0.5866	1.0246	3.3477	11.3011		100	100	100	100	100		Amino acid	Lysine metabolism	849	4043-87-2;	1396.1	156
	81			N-6-trimethyllysine	GC/MS	1498	C03793	HMDB01325		0.89	1.01	1.14	1.61	2.58		0.4358	0.2704	0.9841	0.7335	0.4618	0.3725	0.0038	0.0006	0.0004	0.0002		0.7303	0.6503	0.739	1.1756	1.6783		100	100	100	100	100		Amino acid	Lysine metabolism	159659	23284-33-5;	1583	318.2
	83			saccharopine	LC/MS pos	1495	C00449	HMDB00279		1.53	1.23	0.81	0.2	0.18		0.0381	0.0536	0.1781	0.3243	0.2576	0.2699	1.2035e-05	6.2076e-06	1.4365e-05	2.669e-05		1.0697	1.6338	1.3169	0.2142	0.2914		100	100	100	100	100		Amino acid	Lysine metabolism	160556	997-68-2;	695	277.1
	85			N6-acetyllysine	LC/MS neg	36752	C02727	HMDB00206		1.39	1.15	0.83	0.94	1.53		0.0478	0.0621	0.3209	0.4399	0.2346	0.2565	0.6053	0.057	0.385	0.0575		0.7835	1.0871	0.9034	0.7345	1.6588		100	100	100	100	100		Amino acid	Lysine metabolism	6991978;92832	692-04-6;	1056	187.1
	88		Phenylalanine & tyrosine metabolism	phenyllactate (PLA)	GC/MS	22130	C05607	HMDB00779		0.99	0.63	0.64	3.66	2.61		0.5999	0.3224	0.1327	0.2694	0.3845	0.3315	1.1347e-07	3.0371e-07	0.0372	0.0081		0.8821	0.8746	0.5589	3.2266	2.2854		100	80	60	100	100		Amino acid	Phenylalanine & tyrosine metabolism	3848	828-01-3;	1587.8	193
	89			phenylalanine	LC/MS pos	64	C00079	HMDB00159		0.76	0.98	1.29	1.38	2.46		0.0018	0.0099	0.6502	0.6279	0.0026	0.0169	3.4797e-05	1.3457e-05	0.0006	0.0003		0.9282	0.7052	0.9123	1.2844	1.7366		100	100	100	100	100		Amino acid	Phenylalanine & tyrosine metabolism	6925665;6140	63-91-2;	2056	166.1
	106			tyrosine	LC/MS pos	1299	C00082	HMDB00158		0.89	1.11	1.25	2.65	3.05		0.1482	0.1413	0.2117	0.353	0.0085	0.0314	2.504e-06	2.1372e-06	0.0004	0.0002		0.832	0.7373	0.9225	2.2072	2.2516		100	100	100	100	100		Amino acid	Phenylalanine & tyrosine metabolism	6057;6942100	60-18-4;	1516	182.1
	131			N-acetylphenylalanine	LC/MS neg	33950	C03519	HMDB00512		0.53	0.93	1.77	0.61	1.83		0.074	0.0834	0.3464	0.4555	0.092	0.1334	0.0001	3.8659e-05	0.0905	0.017		1.2812	0.6741	1.1938	0.7843	1.2329		100	60	100	100	100		Amino acid	Phenylalanine & tyrosine metabolism	74839	2018-61-3;	2590	206.2
	137			2-(4-hydroxyphenyl)propionate	LC/MS neg	35632	C03080			1	1	1	4.15	9.57								0.0001	3.664e-05	1.2281e-05	2.4368e-05		0.1516	0.1516	0.1516	0.6296	1.4505		0	0	0	100	100		Amino acid	Phenylalanine & tyrosine metabolism	102526	938-96-5;	1880	165.1
	149.1			5-hydroxymethyl-2-furoic acid	GC/MS	42040		HMDB02432		1	1.02	1.02	1.62	2.55		0.9764	0.4302	0.8293	0.6939	0.8061	0.4967	0.0812	0.0091	0.0107	0.0029		0.5314	0.5311	0.5402	0.8593	1.3557		80	60	80	100	100		Amino acid	Phenylalanine & tyrosine metabolism	80642	6338-41-6;	1559.1	271.1
	1680			shikimate	GC/MS	15144	C00493	HMDB03070		1	1	1	10.15	1.69		1								5.204e-06	3.3027e-06	0.0916	0.0171						0.1745	0.1745	0.1745	1.7718	0.2943	0.1745	0.1745		0	0	0	100	100	0	0		Xenobiotics
	149.2			o-Tyrosine	LC/MS pos	43392				0.79	1.37	1.75	2.94	5.32		0.4044	0.2613	0.423	0.4888	0.149	0.1972	0.0085	0.0012	0.0014	0.0006		0.4658	0.3661	0.6391	1.3675	1.9494		80	40	100	100	100		Amino acid	Phenylalanine & tyrosine metabolism	91482	2370-61-8;	1883	182
	152		Tryptophan metabolism	kynurenine	LC/MS pos	15140	C00328	HMDB00684		0.45	1.02	2.27	0.72	1.71		0.0018	0.0099	0.9496	0.7191	0.0018	0.016	0.0398	0.0048	0.0125	0.0033		1.3547	0.6083	1.3807	0.9688	1.0386		100	40	100	100	100		Amino acid	Tryptophan metabolism	161166;6971029	2922-83-0;	1902	209.1
	153			tryptophan	LC/MS pos	54	C00078	HMDB00929		0.88	1.08	1.23	2.02	2.49		0.0744	0.0834	0.2537	0.3856	0.0172	0.0433	1.1027e-06	1.3647e-06	0.0013	0.0006		0.9498	0.8333	1.0278	1.9154	2.0762		100	100	100	100	100		Amino acid	Tryptophan metabolism	6923516;6305	73-22-3;	2445	205.1
	190		Valine, leucine and isoleucine metabolism	isoleucine	LC/MS pos	1125	C00407	HMDB00172		0.79	1.12	1.42	1.58	3.74		0.0063	0.0189	0.1656	0.3094	0.0012	0.0118	0.0003	6.1914e-05	9.8265e-05	8.9985e-05		0.7922	0.6254	0.8885	1.2554	2.3382		100	100	100	100	100		Amino acid	Valine, leucine and isoleucine metabolism	791	73-32-5;	1614	132.1
	191			leucine	LC/MS pos	60	C00123	HMDB00687		0.73	1.01	1.38	1.68	4.25		0.0002	0.0027	0.9491	0.7191	0.0062	0.0246	3.3731e-06	2.609e-06	0.0005	0.0003		0.9112	0.6664	0.9226	1.5308	2.8333		100	100	100	100	100		Amino acid	Valine, leucine and isoleucine metabolism	7045798;6106	61-90-5;	1674	132.2
	196			N-acetylvaline	LC/MS pos	1591		HMDB11757		0.88	1.37	1.56	0.69	2.05		0.4867	0.2849	0.0515	0.1745	0.0047	0.023	0.0511	0.0061	0.0003	0.0002		1.0223	0.8978	1.3966	0.7099	1.8368		100	100	100	100	100		Amino acid	Valine, leucine and isoleucine metabolism	66789	96-81-1;	2654	160.1
	200			valine	LC/MS pos	1649	C00183	HMDB00883		0.93	1.07	1.15	1.44	2.75		0.3397	0.2365	0.357	0.4557	0.0951	0.1367	0.0007	0.0001	0.0001	9.5767e-05		0.8676	0.8038	0.9277	1.2493	2.2091		100	100	100	100	100		Amino acid	Valine, leucine and isoleucine metabolism	6971018;6287	72-18-4;	1040	118.1
	224		Cysteine, methionine, SAM, taurine metabolism	cysteine	GC/MS	31453	C00097	HMDB00574		0.91	0.88	0.96	1	2.14		0.3401	0.2365	0.1144	0.2569	0.8422	0.5122	0.9428	0.0845	0.0066	0.0019		1.0238	0.9304	0.8977	1.0264	1.9939		100	100	100	100	100		Amino acid	Cysteine, methionine, SAM, taurine metabolism	5862;6419722	52-90-4;56-89-3;	1560.1	218
	229			cystathionine	GC/MS	15705	C02291	HMDB00099		1.49	0.99	0.67	0.66	0.93		0.0001	0.0018	0.9118	0.7149	0.0001	0.0022	2.6687e-05	1.0828e-05	0.4758	0.0694		0.9976	1.4871	0.9914	0.6613	1.3777		100	100	100	100	80		Amino acid	Cysteine, methionine, SAM, taurine metabolism	4083111;834	535-34-2;	1979.6	218.1
	231			N-formylmethionine	LC/MS neg	2829	C03145	HMDB01015		0.71	1.1	1.54	1.44	3.13		0.0341	0.0517	0.111	0.2529	0.0151	0.0393	0.0011	0.0002	0.0002	0.0001		0.7047	0.5037	0.7767	1.0151	1.5763		100	100	100	100	100		Amino acid	Cysteine, methionine, SAM, taurine metabolism	439750	4289-98-9;	1541	176.1
	232			hypotaurine	GC/MS	590	C00519	HMDB00965		1.1	1.22	1.11	1.89	2.35		0.3674	0.2526	0.0534	0.1778	0.3463	0.3261	0.0003	6.4301e-05	0.0002	0.0002		0.6727	0.742	0.8207	1.2712	1.7442		100	100	100	100	100		Amino acid	Cysteine, methionine, SAM, taurine metabolism	107812	300-84-5;	1598.5	188
	236			S-adenosylhomocysteine (SAH)	LC/MS neg	15948	C00021	HMDB00939		1.08	0.94	0.87	0.56	0.83		0.4824	0.2838	0.3621	0.4581	0.1883	0.2205	3.6865e-05	1.3619e-05	0.2215	0.036		1.0535	1.1356	0.9932	0.585	0.9407		100	100	100	100	100		Amino acid	Cysteine, methionine, SAM, taurine metabolism		979-92-0;	1821	383.1
	237			methionine	LC/MS pos	1302	C00073	HMDB00696		1.04	1.06	1.02	1.39	1.39		0.6336	0.3315	0.3749	0.4619	0.6913	0.4614	0.0018	0.0003	0.0069	0.0019		0.9008	0.9335	0.9531	1.2566	1.3002		100	100	100	100	100		Amino acid	Cysteine, methionine, SAM, taurine metabolism	6992087;6137	63-68-3;	1252	150.1
	242			4-amino-2-hydroxybutyate	GC/MS	20877				0.77	1.14	1.48	0.36	0.65		0.0453	0.0595	0.2402	0.3723	0.0052	0.0239	1.4299e-05	6.806e-06	0.0514	0.0104		1.948	1.4959	2.218	0.704	0.969		100	100	100	100	100		Amino acid	Cysteine, methionine, SAM, taurine metabolism	2733929;6999098	40371-51-5;	1646.7	174
	243			homocysteine	GC/MS	40266	C00155	HMDB00742		1.2	0.89	0.74	1.78	2.63		0.4604	0.2778	0.2811	0.4065	0.2072	0.2315	0.0004	9.2403e-05	0.0113	0.003		0.6205	0.7473	0.553	1.1023	1.9691		100	100	100	100	100		Amino acid	Cysteine, methionine, SAM, taurine metabolism	778	454-29-5;	1648.2	234
	252		Urea cycle; arginine-, proline-, metabolism	assymetric dimethylarginine (ADMA)	LC/MS pos	15743	C03626	HMDB01539		0.94	1.14	1.21	1	1.16		0.684	0.3471	0.2014	0.35	0.1146	0.1586	0.8774	0.079	0.2273	0.0366		0.9887	0.9321	1.1273	0.9892	1.0786		100	100	100	100	100		Amino acid	Urea cycle; arginine-, proline-, metabolism		65005-57-4;	776	203.2
	255			arginine	GC/MS	1638	C00062	HMDB00517		1.36	1.22	0.9	2.37	1.69		0.6274	0.3312	0.1157	0.257	0.8893	0.5344	0.0001	3.664e-05	0.1077	0.0199		0.7986	1.0835	0.9708	1.8953	1.8291		100	100	100	100	100		Amino acid	Urea cycle; arginine-, proline-, metabolism	5246487;232	1119-34-2;	1608.5	142
	261			proline	LC/MS pos	1898	C00148	HMDB00162		1	1.17	1.17	1.27	1.55		0.9847	0.4308	0.126	0.2664	0.1349	0.1801	0.0544	0.0063	0.0015	0.0006		0.9832	0.9854	1.152	1.2513	1.5271		100	100	100	100	100		Amino acid	Urea cycle; arginine-, proline-, metabolism	145742;6971047	147-85-3;	796	116.1
	264			N-alpha-acetylornithine	LC/MS pos	32984	C00437	HMDB03357		0.68	0.94	1.39	1.56	0.98		0.0073	0.0194	0.3201	0.4399	0.0157	0.0402	4.1852e-05	1.4798e-05	0.918	0.1192		1.3146	0.8877	1.23	2.0455	0.8722		100	100	100	100	100		Amino acid	Urea cycle; arginine-, proline-, metabolism	6992102;439232	6205-08-9;	724	175.1
	267			trans-4-hydroxyproline	GC/MS	1366	C01157	HMDB00725		1.34	0.95	0.71	0.29	1.78		0.0044	0.0149	0.5162	0.5292	0.0021	0.0167	0.0003	6.3439e-05	0.0113	0.003		1.0985	1.472	1.0485	0.3199	2.6132		100	100	100	100	100		Amino acid	Urea cycle; arginine-, proline-, metabolism	5810;6971053	51-35-4;	1537	140
	270			argininosuccinate	GC/MS	15497	C03406	HMDB00052		1.31	0.92	0.71	3.53	1.35		0.7486	0.3685	0.6874	0.6508	0.6133	0.4303	5.193e-05	1.6693e-05	0.2415	0.0387		0.7376	0.9656	0.6816	2.6001	1.308		100	100	100	100	100		Amino acid	Urea cycle; arginine-, proline-, metabolism	828	156637-58-0;	2157	446.3
	278		Butanoate metabolism	2-aminobutyrate	GC/MS	1577	C02261	HMDB00650		0.85	1.01	1.18	2.96	3.52		0.024	0.04	0.876	0.7119	0.0268	0.0596	1.2038e-05	6.2076e-06	9.2436e-07	6.6025e-06		0.4327	0.3694	0.4369	1.2813	1.301		100	100	100	100	100		Amino acid	Butanoate metabolism	439691;6971251	1492-24-6;	1215.7	130
	281		Polyamine metabolism	5-methylthioadenosine (MTA)	LC/MS pos	1419	C00170	HMDB01173		1.22	1.11	0.91	0.43	0.51		0.4267	0.2684	0.1016	0.2477	0.806	0.4967	2.0141e-06	1.7925e-06	0.0144	0.0037		1.0917	1.3324	1.211	0.4705	0.6807		100	100	100	100	100		Amino acid	Polyamine metabolism	439176	2457-80-9;	2427	298.1
	282			putrescine	GC/MS	1408	C00134	HMDB01414		1.33	1.2	0.9	0.81	0.73		0.3795	0.2556	0.1251	0.2664	0.9001	0.5367	0.0635	0.0073	0.3134	0.0487		1.1189	1.4885	1.3461	0.9104	1.0868		100	100	100	100	100		Amino acid	Polyamine metabolism		110-60-1;	1705.8	174
	283			N-acetylputrescine	LC/MS pos	37496	C02714	HMDB02064		1.09	1	0.92	2.7	2.13		0.6598	0.3392	0.9003	0.7149	0.6887	0.4614	3.5625e-05	1.3565e-05	0.0018	0.0007		0.9804	1.0725	0.9834	2.6425	2.2868		100	100	100	100	100		Amino acid	Polyamine metabolism	122356	18233-70-0;	895	131.1
	285			spermidine	LC/MS pos	485	C00315	HMDB01257		1.19	1.15	0.97	0.3	0.37		0.1929	0.1677	0.2512	0.3856	0.5492	0.4022	0.0003	8.0118e-05	0.0016	0.0006		1.9225	2.2869	2.2156	0.579	0.8539		100	100	100	100	100		Amino acid	Polyamine metabolism	1102	124-20-9;	533	146.2
	291		Guanidino and acetamido metabolism	4-acetamidobutanoate	LC/MS pos	1558	C02946	HMDB03681		1.51	1.09	0.72	0.65	0.42		0.0326	0.0507	0.467	0.5093	0.0198	0.0483	0.0384	0.0047	0.0011	0.0005		1.1935	1.7989	1.3014	0.7771	0.7625		100	100	100	100	100		Amino acid	Guanidino and acetamido metabolism	18189	3025-96-5;	1724	146.1
	295		Glutathione metabolism	glutathione, reduced (GSH)	LC/MS neg	2127	C00051	HMDB00125		1.37	1.11	0.81	0.74	0.51		0.0068	0.0194	0.1781	0.3243	0.0338	0.0657	0.0262	0.0033	0.0003	0.0002		0.9681	1.325	1.0753	0.7149	0.6806		100	100	100	100	100		Amino acid	Glutathione metabolism	124886	70-18-8;	806	306.1
	296			S-methylglutathione	LC/MS pos	33944	C11347			1.3	1.39	1.07	3.44	3.55		0.1	0.1074	0.0915	0.2403	0.7539	0.4797	5.5281e-06	3.4207e-06	3.3604e-05	4.6159e-05		0.3691	0.48	0.5128	1.2681	1.7042		100	100	100	100	100		Amino acid	Glutathione metabolism	3605667	2922-56-7;	1610	322.1
	297			5-oxoproline	LC/MS neg	1494	C01879	HMDB00267		0.67	0.99	1.48	1.24	2.69		0.0385	0.0536	0.856	0.7042	0.0574	0.0995	0.1372	0.0149	0.0009	0.0004		0.9858	0.6577	0.9711	1.2188	1.7667		100	100	100	100	100		Amino acid	Glutathione metabolism	7405	98-79-3;	744	128.2
	298			glutathione, oxidized (GSSG)	LC/MS pos	27727	C00127	HMDB03337		1.28	1.26	0.98	7.59	9.92		0.4214	0.2677	0.5112	0.5292	0.9346	0.5396	4.7475e-08	2.3278e-07	9.0268e-05	8.713e-05		0.3528	0.4525	0.4448	2.6783	4.4904		100	100	100	100	100		Amino acid	Glutathione metabolism	65359;11215652	103239-24-3;	1535	613.1
	299			cysteine-glutathione disulfide	LC/MS pos	35159		HMDB00656		1.14	0.8	0.7	1.32	2.09		0.4434	0.271	0.274	0.4028	0.0507	0.091	0.313	0.0315	0.0161	0.004		1.0721	1.2242	0.8609	1.417	2.5528		100	100	100	100	100		Amino acid	Glutathione metabolism	4247235	13081-14-6;	821	427.1
	300			ophthalmate	LC/MS pos	34592		HMDB05765		0.9	1.01	1.13	1.5	2.58		0.2588	0.1975	0.937	0.7149	0.2404	0.2609	0.0326	0.0041	3.8543e-05	4.8775e-05		0.7912	0.7091	0.7987	1.1857	1.827		100	100	100	100	100		Amino acid	Glutathione metabolism	9817431	495-27-2;	1457	290.1
	311	Peptide	Dipeptide	glycylvaline	LC/MS pos	18357				0.88	0.94	1.06	0.94	1.38		0.4378	0.2704	0.6669	0.6387	0.6697	0.451	0.7074	0.0653	0.1085	0.02		1.1041	0.9709	1.0329	1.037	1.3368		100	100	100	100	100		Peptide	Dipeptide	2724807;6994979	1963-21-9;	1572	175.1
	314			glycylproline	GC/MS	22171		HMDB00721		0.89	0.98	1.1	0.77	1.57		0.3092	0.2216	0.7774	0.6727	0.4688	0.3762	0.0055	0.0008	0.0481	0.01		1.2235	1.0854	1.1989	0.9425	1.699		100	100	100	100	100		Peptide	Dipeptide	3013625;6993386	704-15-4;	1874.8	373.1
	316			glycylleucine	LC/MS pos	34398	C02155	HMDB00759		0.68	0.94	1.38	0.8	1.63		0.0077	0.0194	0.4999	0.5205	0.0132	0.0365	0.0362	0.0045	0.0219	0.0052		1.2987	0.8828	1.2191	1.0359	1.4408		100	100	100	100	100		Peptide	Dipeptide	92843;1548899	869-19-2;	2236	189.1
	319			glycylphenylalanine	LC/MS neg	33954				0.52	0.65	1.25	0.47	1.48		0.0449	0.0595	0.0955	0.2419	0.4778	0.3798	0.0008	0.0002	0.1609	0.028		1.4578	0.7627	0.9529	0.6791	1.1302		100	60	80	100	100		Peptide	Dipeptide	1549344;92953	3321-03-7;	2193	221.2
	320			glycyltyrosine	LC/MS neg	33958				0.63	0.72	1.14	0.71	2.19		0.0382	0.0536	0.0836	0.2387	0.5688	0.4106	0.013	0.0018	0.0146	0.0037		1.3159	0.8308	0.9471	0.9406	1.8204		100	60	80	100	100		Peptide	Dipeptide	92829;6994980	658-79-7;	1446	237.2
	337.08			asparagylisoleucine	LC/MS pos	42976				0.63	0.98	1.54	0.64	1.03		0.0018	0.0099	0.6977	0.6508	0.0024	0.0167	0.0003	7.6451e-05	0.7818	0.105		1.5337	0.9738	1.4962	0.985	1.0056		100	100	100	100	100		Peptide	Dipeptide			2070	246.2
	337.09			asparagylleucine	LC/MS pos	42980				0.62	1.03	1.66	0.53	1.28		4.6874e-05	0.0011	0.6999	0.6508	0.0001	0.0022	0.0004	8.564e-05	0.0565	0.0112		1.6241	1.0079	1.6729	0.8567	1.2869		100	100	100	100	100		Peptide	Dipeptide			2170	246.2
	340			aspartylphenylalanine	LC/MS pos	22175		HMDB00706		0.6	0.93	1.55	0.27	0.51		0.0004	0.0037	0.3878	0.4698	0.0042	0.0212	2.5526e-07	4.5128e-07	0.0102	0.0028		2.4854	1.4985	2.3219	0.6655	0.7572		100	100	100	100	100		Peptide	Dipeptide	93078	13433-09-5;	2538	281.1
	358.1			isoleucylthreonine	LC/MS neg	42968				0.62	0.94	1.51	0.77	1.56		0.0072	0.0194	0.381	0.4644	0.0129	0.0365	0.004	0.0007	0.018	0.0045		1.3282	0.8265	1.2444	1.0197	1.2916		100	100	100	100	100		Peptide	Dipeptide			2250	231.3
	368			pyroglutamylvaline	LC/MS neg	32394				0.58	1.01	1.75	0.09	0.9		4.7506e-07	5.6173e-05	0.7573	0.6692	2.6737e-06	0.0002	0.0004	8.5824e-05	0.1789	0.0303		1.9138	1.1068	1.9413	0.1661	0.9944		100	100	100	100	100		Peptide	Dipeptide	152416	21282-10-0;	1755	227.2
	390			aspartylleucine	LC/MS pos	40068				0.63	0.91	1.45	0.43	0.79		0.0002	0.0027	0.2209	0.3545	0.0024	0.0167	2.9443e-07	4.8584e-07	0.1566	0.0274		2.0538	1.2877	1.868	0.8823	1.0222		100	100	100	100	100		Peptide	Dipeptide	332962	3062-14-4;	2310	247.2
	406			isoleucylglycine	LC/MS pos	40008				0.67	0.9	1.33	1.07	1.9		0.0077	0.0194	0.0884	0.2394	0.0248	0.0565	0.2039	0.0214	0.0034	0.0011		1.1156	0.7503	0.999	1.1914	1.427		100	100	100	100	100		Peptide	Dipeptide	342532	868-28-0;	1732	189.2
	460		gamma-glutamyl	gamma-glutamylvaline	LC/MS pos	32393		HMDB11172		0.62	1.09	1.75	1.56	5.11		0.0063	0.0189	0.3363	0.4511	0.0029	0.0179	0.01	0.0014	0.0001	0.0001		0.9013	0.5596	0.9813	1.4102	2.8588		100	100	100	100	100		Peptide	gamma-glutamyl		2746-34-1;	2040	247.2
	461			gamma-glutamyl-2-aminobutyrate	GC/MS	37092				0.94	1.23	1.3	1.09	1.31		0.5866	0.3182	0.1444	0.2749	0.1651	0.211	0.4927	0.0471	0.1656	0.0285		0.9709	0.9127	1.1897	1.0572	1.1923		100	80	100	100	100		Peptide	gamma-glutamyl			1904	403.2
	462			gamma-glutamylleucine	LC/MS pos	18369		HMDB11171		1.15	1.19	1.03	2.08	4.92		0.5409	0.2975	0.2377	0.3712	0.7568	0.4797	5.0309e-05	1.6693e-05	0.0003	0.0002		0.7262	0.8318	0.8608	1.5098	4.0886		100	80	100	100	100		Peptide	gamma-glutamyl	151023	2566-39-4;	2744	261.2
	463			gamma-glutamylisoleucine*	LC/MS pos	34456		HMDB11170		0.82	1.21	1.48	0.92	3.01		0.1736	0.1579	0.219	0.3545	0.0542	0.0951	0.4417	0.0424	0.0035	0.0012		1.0578	0.8676	1.2835	0.9773	2.6098		100	100	100	100	100		Peptide	gamma-glutamyl			2644	261.2
	464			gamma-glutamylcysteine	LC/MS pos	1778	C00669	HMDB01049		1.27	1.15	0.91	0.41	0.3		0.0491	0.0632	0.1947	0.3415	0.3031	0.2988	4.3671e-05	1.5224e-05	1.9186e-05	3.2036e-05		2.1047	2.6643	2.4207	0.8724	0.7901		100	100	100	100	100		Peptide	gamma-glutamyl	842	636-58-8;	1274	251.1
	465			gamma-glutamylglycine	GC/MS	33949		HMDB11667		1.58	0.96	0.61	1.21	0.88		0.1088	0.1149	0.8378	0.6949	0.0846	0.1302	0.1648	0.0175	0.6993	0.0961		0.795	1.2563	0.7654	0.9599	1.1001		100	100	100	100	100		Peptide	gamma-glutamyl	165527	1948-29-4;	1934	375.2
	470			gamma-glutamylphenylalanine	LC/MS pos	33422		HMDB00594		1.11	1.02	0.92	0.81	1.11		0.2074	0.1691	0.7065	0.6539	0.1935	0.2205	0.0354	0.0044	0.8524	0.1126		1.1017	1.2219	1.1278	0.893	1.354		100	100	100	100	100		Peptide	gamma-glutamyl	111299	7432-24-8;	2846	295.1
	471			gamma-glutamyltyrosine	LC/MS pos	2734				1.1	0.88	0.8	1.51	1.55		0.4954	0.2869	0.1113	0.2529	0.1247	0.1695	0.0002	5.0007e-05	0.1391	0.0251		1.0545	1.1615	0.9313	1.5929	1.8061		100	100	100	100	100		Peptide	gamma-glutamyl	94340	7432-23-7;	2073	311.2
	511	Carbohydrate	Aminosugars metabolism	N-acetylglucosamine	GC/MS	15096	C00140	HMDB00215		1.81	0.97	0.54	0.1	0.08		0.2714	0.2031	0.9654	0.7282	0.2535	0.2692	4.2616e-06	3.0137e-06	0.0004	0.0002		3.751	6.8062	3.6446	0.3624	0.5214		100	100	100	100	100		Carbohydrate	Aminosugars metabolism	24139	7512-17-6;	1934.5	245
	513			N-acetylglucosamine 6-phosphate	GC/MS	15107	C00357	HMDB02817		1.12	0.99	0.88	1.23	1.84		0.3993	0.2613	0.8125	0.6882	0.4328	0.3555	0.0152	0.002	0.0231	0.0054		0.9698	1.089	0.9627	1.1889	2.0085		100	100	100	100	100		Carbohydrate	Aminosugars metabolism	10040501	102029-88-9;	2096.2	387.2
	515			erythronate*	GC/MS	33477		HMDB00613		0.7	1.12	1.6	2	13.47		0.0361	0.0527	0.2217	0.3545	0.0135	0.0365	4.6528e-05	1.5776e-05	5.4604e-07	4.8753e-06		0.8814	0.6196	0.9895	1.7672	8.3449		100	100	100	100	100		Carbohydrate	Aminosugars metabolism	2781043	88759-55-1;	1546.9	292.1
	519			Isobar: UDP-acetylglucosamine, UDP-acetylgalactosamine	LC/MS neg	38673				1.91	1.03	0.54	2.23	1.48		0.0144	0.0289	0.7321	0.6626	0.0185	0.0458	0.0001	3.6648e-05	0.0757	0.0144		0.55	1.0491	0.5692	1.2278	1.5489		100	100	100	100	100		Carbohydrate	Aminosugars metabolism			661	606.1
	537		Fructose, mannose, galactose, starch, and sucrose metabolism	fructose	GC/MS	577	C00095	HMDB00660		0.84	1.16	1.38	5.06	6.25		0.1896	0.1673	0.0747	0.2254	0.0517	0.0917	1.4051e-05	6.806e-06	5.4237e-06	1.49e-05		0.8153	0.6871	0.9463	4.129	4.2925		100	100	100	100	100		Carbohydrate	Fructose, mannose, galactose, starch, and sucrose metabolism	5984	57-48-7;	1758	217
	538			galactitol (dulcitol)	GC/MS	1117	C01697	HMDB00107		1.12	0.99	0.89	5.16	4.82		0.832	0.3951	0.8659	0.7094	0.7976	0.4967	1.8328e-06	1.7925e-06	0.0007	0.0003		0.86	0.9624	0.8549	4.4376	4.6386		100	100	100	100	100		Carbohydrate	Fructose, mannose, galactose, starch, and sucrose metabolism	11850	608-66-2;	1849.2	319.1
	554			mannose-6-phosphate	GC/MS	1470	C00275	HMDB01078		1.77	1.07	0.6	0.92	0.55		0.0044	0.0149	0.7358	0.6626	0.014	0.037	0.5856	0.0553	0.0063	0.0019		1.0819	1.913	1.1528	0.9953	1.0546		100	100	100	100	100		Carbohydrate	Fructose, mannose, galactose, starch, and sucrose metabolism		70442-25-0;104872-94-8;	2035.9	387.2
	566.1			trehalose 6-phosphate	GC/MS	15802	C00689	HMDB01124		1.33	1.12	0.84	37.62	11.07		0.1584	0.1499	0.3573	0.4557	0.4063	0.3463	1.7783e-06	1.7925e-06	1.5657e-06	6.9899e-06		0.2177	0.2898	0.2438	8.1895	3.2077		60	60	60	100	100		Carbohydrate	Fructose, mannose, galactose, starch, and sucrose metabolism	122336	136632-28-5;	2310	315.16
	584		Glycolysis, gluconeogenesis, pyruvate metabolism	2-isopropylmalate	GC/MS	15667	C02504	HMDB00402		1.12	1.02	0.91	0.65	0.42		0.5508	0.3015	0.7488	0.6683	0.6654	0.4501	0.0051	0.0008	0.0016	0.0006		1.4827	1.6606	1.5181	0.9604	0.7		100	100	100	100	100		Carbohydrate	Glycolysis, gluconeogenesis, pyruvate metabolism	77	3237-44-3;	1578.1	275.1
	585			glycerate	GC/MS	1572	C00258	HMDB00139		0.72	1.09	1.52	0.51	1.64		0.0113	0.0247	0.1334	0.2694	0.0041	0.0212	0.0001	3.3434e-05	0.0125	0.0033		1.0767	0.7741	1.178	0.5488	1.2685		100	100	100	100	100		Carbohydrate	Glycolysis, gluconeogenesis, pyruvate metabolism	752	600-19-1;	1360.7	189
	587			glucose-6-phosphate (G6P)	GC/MS	31260	C00668	HMDB01401		1.65	1.15	0.7	1.25	0.68		0.0088	0.0201	0.4764	0.5093	0.0728	0.1169	0.0663	0.0076	0.0327	0.0074		0.942	1.5533	1.087	1.1758	1.0572		100	100	100	100	100		Carbohydrate	Glycolysis, gluconeogenesis, pyruvate metabolism		103192-55-8;	2042.7	387.2
	589			glucose	GC/MS	20488	C00031	HMDB00122		1.51	1.07	0.71	0.67	0.63		0.0045	0.0149	0.3984	0.4769	0.009	0.0325	0.0043	0.0007	0.019	0.0047		1.0718	1.6185	1.1423	0.7224	1.0169		100	100	100	100	100		Carbohydrate	Glycolysis, gluconeogenesis, pyruvate metabolism	79025	50-99-7;	1866.8	217.1
	592			fructose-6-phosphate	GC/MS	12021	C05345	HMDB00124		1.57	1.18	0.75	1.15	0.71		0.012	0.0253	0.3549	0.4557	0.1007	0.1433	0.2288	0.0237	0.0281	0.0065		1.0034	1.5746	1.1823	1.1542	1.1108		100	100	100	100	100		Carbohydrate	Glycolysis, gluconeogenesis, pyruvate metabolism		103213-47-4;	1994.9	315.1
	595			Isobar: fructose 1,6-diphosphate, glucose 1,6-diphosphate, myo-inositol 1,4 or 1,3-diphosphate	LC/MS neg	36984				2.03	1.02	0.5	2.2	1.72		0.0666	0.078	0.9186	0.7149	0.0761	0.1183	0.002	0.0003	0.06	0.0117		0.5587	1.1325	0.5718	1.2266	1.9455		100	100	100	100	100		Carbohydrate	Glycolysis, gluconeogenesis, pyruvate metabolism			572	339
	597			3-phosphoglycerate	GC/MS	1414	C00597	HMDB00807		1.62	0.75	0.46	0.26	0.26		0.2554	0.1961	0.1312	0.2694	0.071	0.1154	8.2482e-05	2.4897e-05	0.006	0.0018		1.469	2.3859	1.1054	0.3813	0.6129		100	100	100	100	100		Carbohydrate	Glycolysis, gluconeogenesis, pyruvate metabolism		80731-10-8;	1754	299
	615		Nucleotide sugars, pentose metabolism	arabitol	LC/MS neg	15318				0.86	0.96	1.11	0.62	0.78		0.2345	0.1836	0.7357	0.6626	0.1836	0.2205	0.0028	0.0005	0.1415	0.0254		1.3151	1.1359	1.2563	0.8088	0.8879		100	100	100	100	100		Carbohydrate	Nucleotide sugars, pentose metabolism	94154	7643-75-6;	721	151.2
	617			threitol	GC/MS	35854	C16884	HMDB04136		0.68	0.97	1.44	3.06	4.44		0.0257	0.0417	0.6379	0.619	0.0327	0.0652	1.8533e-06	1.7925e-06	1.9734e-05	3.2036e-05		0.9504	0.6438	0.924	2.907	2.8608		100	100	100	100	100		Carbohydrate	Nucleotide sugars, pentose metabolism	169019	2418-52-2;	1513	217.1
	619			sedoheptulose-7-phosphate	GC/MS	35649	C05382	HMDB01068		1.68	1.22	0.72	1.89	1.12		0.0199	0.0357	0.343	0.4555	0.124	0.1695	0.004	0.0007	0.6423	0.0896		0.855	1.4366	1.0394	1.6133	1.6083		100	100	100	100	100		Carbohydrate	Nucleotide sugars, pentose metabolism	616	2646-35-7;	2070	691.35
	620			gluconate	GC/MS	587	C00257	HMDB00625		0.54	1.32	2.44	1.23	2.59		0.001	0.0075	0.0501	0.1728	4.3922e-05	0.0013	0.0899	0.01	0.0029	0.001		0.989	0.5377	1.3104	1.2159	1.395		100	100	100	100	100		Carbohydrate	Nucleotide sugars, pentose metabolism	10690	527-07-1;	1879.4	333
	622			ribose	GC/MS	12080	C00121	HMDB00283		0.87	0.94	1.08	0.67	1.21		0.3621	0.2504	0.6716	0.6393	0.4995	0.3801	0.0077	0.0011	0.1709	0.0291		1.2669	1.1044	1.196	0.8427	1.341		100	100	100	100	100		Carbohydrate	Nucleotide sugars, pentose metabolism	5311110	50-69-1;	1639.2	204
	624			ribonate	GC/MS	27731	C02994	HMDB00867		0.97	0.87	0.89	1.43	2.47		0.492	0.2866	0.0776	0.2282	0.8233	0.5048	0.0005	0.0001	0.0157	0.004		0.8797	0.8574	0.7614	1.2594	2.1165		100	100	100	100	100		Carbohydrate	Nucleotide sugars, pentose metabolism	5460677	5336-08-3;	1663.1	217
	625			ribose 5-phosphate	GC/MS	561	C00117	HMDB00618		0.94	0.92	0.98	1.32	1.6		0.4974	0.2869	0.2673	0.3967	0.9431	0.5396	0.0011	0.0002	0.0094	0.0026		1.0051	0.9464	0.9285	1.3285	1.5114		100	100	100	100	100		Carbohydrate	Nucleotide sugars, pentose metabolism	447634	18265-46-8;108321-05-7;	1928.4	315.1
	627			ribulose	GC/MS	35855	C00309	HMDB00621		0.76	0.86	1.13	0.8	1.01		0.1672	0.1569	0.2616	0.3931	0.4055	0.3463	0.0951	0.0105	0.8548	0.1126		1.3703	1.0389	1.1732	1.0896	1.0505		100	100	100	100	100		Carbohydrate	Nucleotide sugars, pentose metabolism	79021	488-84-6;	1662	306.1
	629			Isobar: ribulose 5-phosphate, xylulose 5-phosphate	GC/MS	37288				1.48	0.93	0.63	1.11	1.56		0.055	0.0684	0.471	0.5093	0.0312	0.0652	0.4093	0.0396	0.0361	0.0079		1.0243	1.5174	0.9501	1.1362	2.3633		100	100	100	100	100		Carbohydrate	Nucleotide sugars, pentose metabolism			1935	357.2
	630			UDP-glucose	GC/MS	32344	C00029	HMDB00286		0.92	1.06	1.15	1.28	2.49		0.2056	0.1691	0.422	0.4888	0.0879	0.1312	0.0062	0.0009	3.9605e-05	4.8775e-05		0.8849	0.8118	0.9356	1.1348	2.0189		100	100	100	100	100		Carbohydrate	Nucleotide sugars, pentose metabolism	8629	117756-22-6;	1986	243.1
	633			xylitol	GC/MS	41319	C00379	HMDB02917		1.17	0.8	0.68	0.63	0.6		0.9034	0.4093	0.0689	0.2187	0.5474	0.4022	0.0003	8.0118e-05	0.3302	0.0505		1.3134	1.5307	1.0444	0.8254	0.9168		100	100	100	100	100		Carbohydrate	Nucleotide sugars, pentose metabolism	6912	87-99-0;	1677.6	217
	634			arabinose	GC/MS	575	C00216	HMDB00646		0.68	1.15	1.68	1.41	2.23		0.0748	0.0834	0.1062	0.2499	0.0327	0.0652	0.0044	0.0007	0.0069	0.0019		0.9024	0.6151	1.0351	1.2759	1.3745		100	100	100	100	100		Carbohydrate	Nucleotide sugars, pentose metabolism	66308	28697-53-2;	1631.6	217
	644		Nucleotide sugars	UDP-galactose	GC/MS	15860	C00052	HMDB00286		1.16	1.1	0.95	2.03	4.74		0.5291	0.2951	0.8872	0.7149	0.7384	0.4766	0.104	0.0113	6.6829e-05	7.0198e-05		0.6142	0.7113	0.6759	1.2478	3.3699		100	100	80	80	100		Carbohydrate	Nucleotide sugars	18068	2956-16-3;91183-98-1;137868-52-1;	1973	243.1
	648	Energy	Krebs cycle	citrate	GC/MS	1564	C00158	HMDB00094		1.16	1.13	0.97	0.07	0.11		0.1306	0.1298	0.1485	0.2801	0.7244	0.4766	1.1194e-05	6.2076e-06	0.0017	0.0006		1.4262	1.657	1.6056	0.1067	0.1899		100	100	100	100	100		Energy	Krebs cycle	311	77-92-9;	1763.4	273.1
	650			homocitrate	LC/MS neg	39601	C01251	HMDB03518		0.53	1.01	1.9	0.69	0.55		0.0029	0.0117	0.8316	0.6939	0.0031	0.0179	0.0074	0.0011	0.0054	0.0016		1.6289	0.8676	1.6503	1.1268	0.4794		100	100	100	100	100		Energy	Krebs cycle	439459	3562-74-1;	568.8	205.1
	658			alpha-ketoglutarate	GC/MS	33453	C00026	HMDB00208		0.74	0.92	1.25	0.05	0.12		0.211	0.1697	0.6166	0.6102	0.6286	0.4347	1.2876e-05	6.5041e-06	0.003	0.001		1.5861	1.1685	1.462	0.0833	0.1416		100	100	100	40	40		Energy	Krebs cycle	51	305-72-6;328-50-7;22202-68-2;	1779	419.1
	659			succinate	GC/MS	1437	C00042	HMDB00254		0.66	0.84	1.26	4.71	8.17		0.0532	0.0669	0.0615	0.2014	0.1923	0.2205	3.9777e-08	2.3278e-07	5.2767e-05	6.0791e-05		0.7375	0.49	0.6178	3.4769	4.0046		100	100	100	100	100		Energy	Krebs cycle	1110	110-15-6;	1348	247
	663			fumarate	GC/MS	1643	C00122	HMDB00134		0.84	0.69	0.82	1.39	1.03		0.4447	0.271	0.0996	0.2477	0.5917	0.421	0.0796	0.009	0.8413	0.1117		1.2213	1.0313	0.8482	1.6924	1.0583		100	100	100	100	100		Energy	Krebs cycle		100-17-8;	1382.1	245
	671		Oxidative phosphorylation	phosphate	GC/MS	11438	C00009	HMDB01429		1.18	1.12	0.95	0.48	0.55		0.0663	0.078	0.1367	0.2733	0.4277	0.3555	3.8994e-05	1.4193e-05	0.0021	0.0008		1.2306	1.4463	1.376	0.5929	0.7885		100	100	100	100	100		Energy	Oxidative phosphorylation	1061	7664-38-2 ;	1307.7	298.9
	673	Lipid	Essential fatty acid	linoleate (18:2n6)	LC/MS neg	1105	C01595	HMDB00673		1.4	1.23	0.88	0.64	0.83		0.2876	0.2112	0.3085	0.4312	0.7617	0.4808	0.2393	0.0247	0.5295	0.0763		0.8434	1.1773	1.0351	0.5413	0.9773		100	100	100	100	100		Lipid	Essential fatty acid	5280450	60-33-3;	5533	279.3
	677			linolenate [alpha or gamma; (18:3n3 or 6)]	LC/MS neg	34035	C06427	HMDB01388		1.28	1.23	0.96	1.31	1.26		0.4086	0.2613	0.3073	0.4312	0.9444	0.5396	0.3089	0.0312	0.4449	0.0651		0.7228	0.9283	0.8898	0.9435	1.1703		100	100	100	100	100		Lipid	Essential fatty acid			5450	277.3
	678			dihomo-linolenate (20:3n3 or n6)	LC/MS neg	35718	C03242	HMDB02925		1.21	1.12	0.93	3.32	2.33		0.5408	0.2975	0.4594	0.5093	0.9897	0.555	0.005	0.0008	0.0512	0.0104		0.4858	0.5861	0.5444	1.6138	1.3684		100	100	100	100	100		Lipid	Essential fatty acid	5312529	17046-59-2 ;	5600	305.4
	698		Long chain fatty acid	myristate (14:0)	GC/MS	1365	C06424	HMDB00806		0.92	1.11	1.21	0.98	1.26		0.6133	0.3267	0.3579	0.4557	0.1959	0.2205	0.9898	0.0884	0.1353	0.0246		0.9107	0.8367	1.0105	0.8909	1.0527		100	100	100	100	100		Lipid	Long chain fatty acid	11005	544-63-8;	1789.7	285.2
	699			myristoleate (14:1n5)	LC/MS neg	32418	C08322	HMDB02000		1.33	1.17	0.88	2.25	1.27		0.2836	0.2096	0.2821	0.4065	0.7393	0.4766	0.0057	0.0009	0.2032	0.0337		0.6971	0.9299	0.818	1.5669	1.183		100	100	100	100	100		Lipid	Long chain fatty acid	5281119	544-64-9 ;	5338	225.3
	701			palmitate (16:0)	GC/MS	1336	C00249	HMDB00220		1	0.88	0.88	0.21	0.41		0.9786	0.4302	0.418	0.4886	0.376	0.3297	1.4257e-05	6.806e-06	0.0003	0.0002		2.1916	2.1893	1.9269	0.4624	0.9077		100	100	100	100	100		Lipid	Long chain fatty acid	985	57-10-3;	1905.4	313.2
	702			palmitoleate (16:1n7)	GC/MS	1507	C08362	HMDB03229		0.83	0.98	1.18	0.39	1.02		0.1367	0.1347	0.9334	0.7149	0.1067	0.149	5.1784e-05	1.6693e-05	0.9383	0.1214		1.3148	1.0936	1.2943	0.5135	1.1145		100	100	100	100	100		Lipid	Long chain fatty acid	445638	373-49-9;	1895.6	311.2
	704			margarate (17:0)	LC/MS neg	1121		HMDB02259		1.69	1.36	0.81	0.43	0.54		0.0861	0.0943	0.1395	0.2734	0.4334	0.3555	0.0129	0.0018	0.0448	0.0095		0.9675	1.6313	1.3138	0.4201	0.8808		100	100	100	100	100		Lipid	Long chain fatty acid	10465	506-12-7;	5733	269.3
	705			10-heptadecenoate (17:1n7)	LC/MS neg	33971				1.25	1.23	0.99	0.8	1.21		0.5207	0.2918	0.3329	0.4496	0.7272	0.4766	0.6829	0.0635	0.5204	0.0753		0.7786	0.9719	0.9585	0.6191	1.1807		100	100	100	100	100		Lipid	Long chain fatty acid	5312435	29743-97-3;	5558	267.3
	706			stearate (18:0)	GC/MS	1358	C01530	HMDB00827		1.21	0.98	0.81	0.22	0.29		0.4601	0.2778	0.9315	0.7149	0.4252	0.3555	5.4628e-05	1.7335e-05	0.0016	0.0006		2.4243	2.9368	2.3809	0.5424	0.8568		100	100	100	100	100		Lipid	Long chain fatty acid	5281	57-11-4;	1994.6	341.3
	708			oleate (18:1n9)	GC/MS	1359	C00712	HMDB00207		0.8	0.96	1.21	0.21	0.55		0.1471	0.1413	0.8533	0.7042	0.103	0.1452	4.2444e-06	3.0137e-06	0.0051	0.0016		1.8493	1.4717	1.7762	0.3945	0.8132		100	100	100	100	100		Lipid	Long chain fatty acid	445639	112-80-1;	1984.4	339.2
	717			10-nonadecenoate (19:1n9)	LC/MS neg	33972				1.63	1.21	0.74	1.31	1.28		0.2645	0.1992	0.3767	0.4619	0.5397	0.401	0.3853	0.038	0.5351	0.0765		0.6588	1.0754	0.7997	0.8622	1.3718		100	100	100	100	100		Lipid	Long chain fatty acid	5312513	73033-09-7;	5775	295.4
	722			eicosenoate (20:1n9 or 11)	LC/MS neg	33587		HMDB02231		1.31	1.14	0.86	1.49	1.16		0.5064	0.2879	0.434	0.4958	0.9517	0.541	0.2082	0.0217	0.7218	0.0988		0.7632	1.0016	0.8663	1.1394	1.1647		100	100	100	100	100		Lipid	Long chain fatty acid			5955	309.4
	724			dihomo-linoleate (20:2n6)	LC/MS neg	17805	C16525			1.58	1.12	0.71	1.61	1.55		0.236	0.1836	0.4632	0.5093	0.369	0.3261	0.1495	0.016	0.3001	0.0468		0.629	0.9949	0.7041	1.0143	1.5432		100	100	100	100	100		Lipid	Long chain fatty acid	6439848	2091-39-6;	5722	307.3
	810		Fatty acid, amino	6-aminocaproate	LC/MS pos	20715	C02378	HMDB01901		1	1	1	1	1													1	1	1	1	1		0	0	20	0	0		Lipid	Fatty acid, amino	517030;564	60-32-2;	1282	132.1
	888		Fatty acid metabolism (also BCAA metabolism)	propionylcarnitine	LC/MS pos	32452	C03017	HMDB00824		2.82	1	0.35	1.32	0.34		0.0047	0.015	0.9891	0.7335	0.0051	0.0239	0.0537	0.0063	0.0034	0.0011		1.082	3.0544	1.08	1.4272	1.0526		100	100	100	100	100		Lipid	Fatty acid metabolism (also BCAA metabolism)	107738	17298-37-2 ;	1589	218.2
	901		Carnitine metabolism	acetylcarnitine	LC/MS pos	32198	C02571	HMDB00201		0.95	0.99	1.04	1.84	2.82		0.5985	0.3224	0.8196	0.6913	0.7228	0.4766	4.8907e-06	3.1855e-06	0.0007	0.0004		0.6054	0.5764	0.5979	1.1149	1.6279		100	100	100	100	100		Lipid	Carnitine metabolism	7045767	5080-50-2;	1203	204.2
	954		Glycerolipid metabolism	choline phosphate	LC/MS pos	34396	C00588			1.57	1.38	0.88	0.29	0.24		0.1293	0.1295	0.0926	0.2403	0.7436	0.4773	5.0997e-05	1.6693e-05	0.0021	0.0008		2.2543	3.528	3.1169	0.6515	0.8365		100	100	100	100	100		Lipid	Glycerolipid metabolism	135437	72556-74-2;	695	184.1
	955			ethanolamine	GC/MS	1497	C00189	HMDB00149		1.01	0.92	0.91	2.26	1.67		0.8048	0.3868	0.8948	0.7149	0.6184	0.4312	0.0072	0.0011	0.02	0.0048		0.6401	0.6453	0.5867	1.4492	1.0767		100	100	100	100	100		Lipid	Glycerolipid metabolism		141-43-5;	1304	174.1
	957			glycerophosphoethanolamine	GC/MS	37455	C01233	HMDB00114		0.93	0.89	0.96	0.44	1.15		0.4731	0.2811	0.1834	0.3273	0.8647	0.5217	0.0004	8.6884e-05	0.7579	0.1029		1.4732	1.3686	1.3126	0.6494	1.5678		100	100	100	100	100		Lipid	Glycerolipid metabolism	123874	33049-08-0;	1906	357.1
	959			glycerol	GC/MS	15122	C00116	HMDB00131		1.26	1.02	0.81	1.28	0.71		0.0741	0.0834	0.7838	0.6739	0.034	0.0657	0.0519	0.0062	0.0045	0.0014		0.976	1.2261	0.992	1.2499	0.87		100	100	100	100	100		Lipid	Glycerolipid metabolism	753	56-81-5;	1311	205
	962			glycerophosphorylcholine (GPC)	LC/MS pos	15990	C00670	HMDB00086		1.83	1.13	0.62	0.16	0.28		0.0174	0.0321	0.2827	0.4065	0.0446	0.082	2.0071e-06	1.7925e-06	0.0004	0.0002		2.4014	4.3924	2.7193	0.3818	1.2326		100	100	100	100	100		Lipid	Glycerolipid metabolism	657272	28319-77-9;	694	258.1
	974		Inositol metabolism	inositol 1-phosphate (I1P)	GC/MS	1481	C04006	HMDB00213		0.99	1.06	1.07	0.72	1.01		0.9785	0.4302	0.4641	0.5093	0.3824	0.3315	0.0226	0.0029	0.8882	0.1158		1.1642	1.1543	1.2364	0.8393	1.1712		100	100	100	100	100		Lipid	Inositol metabolism		106032-59-1;	2057.8	318.1
	984		Ketone bodies	3-hydroxybutyrate (BHBA)	GC/MS	542	C01089	HMDB00357		1.62	1.15	0.71	1.19	1.58		0.0026	0.0112	0.2922	0.4172	0.0101	0.0341	0.0995	0.0109	0.0005	0.0003		0.7332	1.1861	0.8398	0.8734	1.878		100	100	100	100	100		Lipid	Ketone bodies	441	625-72-9;	1203.5	116.9
	986			1,2-propanediol	GC/MS	38002	C00583	HMDB01881		3.33	0.81	0.24	0.43	0.27		0.0275	0.0433	0.2231	0.3545	0.0134	0.0365	0.0008	0.0002	0.0213	0.0051		1.1613	3.8705	0.9446	0.4966	1.0584		100	100	100	100	100		Lipid	Ketone bodies		57-55-6;	1041	117
	990		Lysolipid	1-palmitoylglycerophosphoethanolamine	LC/MS neg	35631		HMDB11503		1.69	0.8	0.48	2.47	2.5		0.8749	0.4051	0.7717	0.6707	0.7477	0.4779	0.0166	0.0022	0.0547	0.011		0.4639	0.7846	0.3733	1.1458	1.9648		100	100	100	100	100		Lipid	Lysolipid	9547069		5940	452.3
	991			2-palmitoylglycerophosphoethanolamine*	LC/MS neg	35688				1.9	0.71	0.37	2.87	2.98		0.9247	0.4142	0.4446	0.5047	0.6515	0.4447	0.0215	0.0028	0.0486	0.01		0.4486	0.8532	0.3194	1.2889	2.5459		100	80	100	100	100		Lipid	Lysolipid			5790	452.3
	992			1-palmitoleoylglycerophosphoethanolamine*	LC/MS neg	34565				0.95	0.85	0.9	11.62	11.45		0.4088	0.2613	0.903	0.7149	0.3425	0.3261	0.0005	9.9625e-05	0.004	0.0013		0.1887	0.1799	0.1613	2.1927	2.0598		100	80	100	100	100		Lipid	Lysolipid			5661	450.4
	993			2-palmitoleoylglycerophosphoethanolamine*	LC/MS neg	36619				0.91	0.63	0.68	8.39	6.35		0.7164	0.3589	0.5767	0.5764	0.9254	0.5396	0.0019	0.0003	0.0048	0.0015		0.3392	0.3103	0.2124	2.8458	1.9691		80	40	80	100	100		Lipid	Lysolipid			5611	450.3
	994			1-heptadecanoylglycerophosphoethanolamine*	LC/MS neg	37419				1.61	0.87	0.54	1.4	4.59		0.7994	0.3858	0.9907	0.7335	0.7809	0.4888	0.4146	0.0399	0.0192	0.0047		0.4832	0.7798	0.4219	0.6768	3.5824		80	40	100	100	100		Lipid	Lysolipid			6029	466.3
	995			1-stearoylglycerophosphoethanolamine	LC/MS neg	34416		HMDB11130		2.67	0.86	0.32	1.12	1.42		0.6468	0.3355	0.9858	0.7335	0.6203	0.4312	0.656	0.0613	0.3325	0.0505		0.7902	2.1098	0.6804	0.8862	3.0004		100	100	100	100	100		Lipid	Lysolipid	9547068	69747-55-3;	6200	480.4
	996			1-oleoylglycerophosphoethanolamine	LC/MS neg	35628		HMDB11506		1.13	0.77	0.69	5.91	5.46		0.5055	0.2879	0.9355	0.7149	0.4927	0.3801	0.0024	0.0004	0.0181	0.0045		0.2763	0.3116	0.2139	1.6331	1.7007		100	100	100	100	100		Lipid	Lysolipid	9547071	89576-29-4;	5928	478.3
	997			2-oleoylglycerophosphoethanolamine*	LC/MS neg	35687				1.08	0.64	0.59	5.22	3.33		0.4652	0.2778	0.6374	0.619	0.5801	0.4167	0.0058	0.0009	0.0412	0.0088		0.4454	0.4799	0.2849	2.3246	1.6001		100	100	100	100	100		Lipid	Lysolipid			5848	478.3
	998			1-linoleoylglycerophosphoethanolamine*	LC/MS neg	32635		HMDB11507		1.35	0.78	0.57	11.34	9.4		0.6108	0.3267	0.8907	0.7149	0.6311	0.4347	0.0004	8.6382e-05	0.0072	0.002		0.1383	0.1867	0.1072	1.5685	1.7547		100	100	100	100	100		Lipid	Lysolipid			5725	476.3
	999			2-linoleoylglycerophosphoethanolamine*	LC/MS neg	36593				1.33	0.9	0.68	6.67	3.84		0.8873	0.4082	0.7652	0.6707	0.7008	0.4657	0.0048	0.0008	0.0342	0.0076		0.2454	0.3276	0.2215	1.6363	1.257		100	80	100	100	100		Lipid	Lysolipid			5650	476.4
	1007			1-myristoylglycerophosphocholine	LC/MS pos	35626		HMDB10379		1.1	0.83	0.76	2.5	1.77		0.8566	0.4003	0.6345	0.619	0.5271	0.3936	0.0802	0.0091	0.3978	0.0592		0.5	0.5478	0.4143	1.2499	0.9716		60	40	20	100	80		Lipid	Lysolipid	460604	20559-16-4;	5481	468.3
	1010			1-palmitoylglycerophosphocholine	LC/MS pos	33955				1.7	1.09	0.64	2.15	1.62		0.1244	0.1268	0.8331	0.6939	0.185	0.2205	0.1421	0.0154	0.6248	0.0876		0.6729	1.143	0.7304	1.4494	1.8504		100	100	100	100	100		Lipid	Lysolipid	86554	17364-16-8;	5671	496.4
	1012			1-palmitoleoylglycerophosphocholine*	LC/MS pos	33230				1.21	1.06	0.87	7.68	5.04		0.3305	0.2326	0.7971	0.678	0.4797	0.3798	0.004	0.0007	0.0601	0.0117		0.4215	0.5113	0.4462	3.2384	2.5777		100	100	100	100	100		Lipid	Lysolipid			5524	494.3
	1013			2-palmitoleoylglycerophosphocholine*	LC/MS pos	35819				1.02	0.93	0.91	11.15	5.57		0.6565	0.339	0.9144	0.7149	0.66	0.4485	0.0016	0.0003	0.0489	0.01		0.336	0.3432	0.3124	3.7451	1.9113		60	80	60	100	100		Lipid	Lysolipid			5482	494.3
	1014			1-heptadecanoylglycerophosphocholine	LC/MS pos	33957		HMDB12108		2.37	1.63	0.69	1.74	1.85		0.0777	0.0859	0.4724	0.5093	0.3532	0.3261	0.3784	0.0375	0.5352	0.0765		0.3641	0.862	0.5943	0.6328	1.5936		20	80	40	100	100		Lipid	Lysolipid		50930-23-9;	5750	510.4
	1015			1-stearoylglycerophosphocholine	LC/MS pos	33961				1.45	1.17	0.81	0.9	1.12		0.2015	0.1691	0.4584	0.5093	0.3695	0.3261	0.8719	0.0788	0.837	0.1115		0.8975	1.298	1.0537	0.8102	1.4521		100	100	100	100	100		Lipid	Lysolipid	497299	19420-57-6;	5844	524.4
	1017			1-oleoylglycerophosphocholine	LC/MS pos	33960				1.11	0.95	0.85	4.41	3.93		0.382	0.2556	0.9315	0.7149	0.4348	0.3555	0.0204	0.0026	0.1876	0.0315		0.5806	0.6456	0.5499	2.5576	2.539		100	100	100	100	100		Lipid	Lysolipid	16081932	19420-56-5;	5700	522.4
	1018			2-oleoylglycerophosphocholine*	LC/MS pos	35254				1.12	0.99	0.89	6.46	3.7		0.4234	0.2677	0.7855	0.6739	0.5553	0.4047	0.0064	0.001	0.0943	0.0175		0.4042	0.4533	0.4015	2.6119	1.6773		100	100	100	100	100		Lipid	Lysolipid			5640	522.4
	1019			1-linoleoylglycerophosphocholine	LC/MS pos	34419	C04100			1.42	0.85	0.6	5.84	4.6		0.2165	0.173	0.9965	0.7351	0.1704	0.216	0.0117	0.0016	0.1368	0.0248		0.4862	0.6926	0.4147	2.8416	3.1839		100	100	100	100	100		Lipid	Lysolipid	11988421		5574	520.4
	1020			2-linoleoylglycerophosphocholine*	LC/MS pos	35257				1.51	1.04	0.69	7.19	3.18		0.1927	0.1677	0.7116	0.6556	0.2757	0.2792	0.0054	0.0008	0.1612	0.028		0.371	0.5594	0.384	2.6661	1.7793		100	100	80	100	100		Lipid	Lysolipid			5544	520.4
	1022			1-eicosadienoylglycerophosphocholine*	LC/MS pos	33871				0.85	0.85	1	2.72	2.89		0.3739	0.2541	0.3739	0.4619			0.1721	0.0181	0.1658	0.0285		0.4226	0.3593	0.3593	1.1477	1.0393		20	0	0	100	80		Lipid	Lysolipid			5696	548.3
	1032			1-palmitoylglycerophosphoinositol*	LC/MS neg	35305				1.41	1.13	0.8	0.3	0.32		0.2033	0.1691	0.4117	0.4851	0.3596	0.3261	0.0045	0.0007	0.0035	0.0012		1.2596	1.7786	1.4247	0.3804	0.5773		100	100	100	100	100		Lipid	Lysolipid			5573	571.3
	1033			1-palmitoleoylglycerophosphoinositol*	LC/MS neg	36618				1.01	1.12	1.11	1.22	1.1		0.9013	0.4093	0.4726	0.5093	0.4834	0.3798	0.6212	0.0582	0.7931	0.1061		0.8444	0.8523	0.9491	1.0343	0.9413		100	100	100	100	100		Lipid	Lysolipid			5442	569.3
	1035			1-stearoylglycerophosphoinositol	LC/MS neg	19324				1.36	1.16	0.85	0.15	0.2		0.3024	0.218	0.3565	0.4557	0.6465	0.4433	0.0018	0.0003	0.0003	0.0002		1.7779	2.4111	2.0605	0.2578	0.4932		100	100	100	100	100		Lipid	Lysolipid		796963-93-4;	5800	599.4
	1037			1-oleoylglycerophosphoinositol*	LC/MS neg	36602				1.01	1.28	1.27	1.35	1.02		0.9193	0.4139	0.219	0.3545	0.1795	0.2205	0.35	0.0351	0.876	0.1149		0.7871	0.7966	1.0098	1.0652	0.8094		100	100	100	100	100		Lipid	Lysolipid			5577	597.4
	1038			1-linoleoylglycerophosphoinositol*	LC/MS neg	36594				1.35	1.07	0.79	1.36	0.91		0.2903	0.2115	0.5149	0.5292	0.4208	0.3555	0.3959	0.0389	0.6841	0.0943		0.829	1.1194	0.8887	1.1273	1.0225		100	100	100	100	100		Lipid	Lysolipid			5487	595.3
	1042			2-oleoylglycerophosphoinositol*	LC/MS neg	37232				1.23	1.23	1	2.48	1.3		0.812	0.3879	0.3235	0.4399	0.5611	0.4069	0.0358	0.0044	0.5118	0.0743		0.6073	0.748	0.7474	1.5037	0.9706		100	80	100	100	100		Lipid	Lysolipid			5571	597.5
	1043			1-oleoylglycerophosphoserine	LC/MS neg	19260				0.56	1.55	2.78	3.22	4.3		0.1698	0.1579	0.1313	0.2694	0.0302	0.0641	0.0108	0.0015	0.0161	0.004		0.5851	0.3263	0.9057	1.8861	1.4038		100	60	100	100	100		Lipid	Lysolipid	9547099		5690	522.3
	1044			2-oleoylglycerophosphoserine*	LC/MS neg	37948				0.94	1.2	1.28	4.24	3.59		0.669	0.341	0.4125	0.4851	0.2681	0.277	0.0004	8.7627e-05	0.0303	0.0069		0.4773	0.4474	0.5723	2.0255	1.6064		60	40	100	100	100		Lipid	Lysolipid			5577	522.3
	1051		Monoacylglycerol	1-palmitoylglycerol (1-monopalmitin)	GC/MS	21127				0.94	0.77	0.82	0.08	0.23		0.6951	0.3497	0.0751	0.2254	0.1901	0.2205	1.4616e-07	3.0371e-07	0.0003	0.0002		3.924	3.704	3.0379	0.3127	0.8605		100	100	100	100	100		Lipid	Monoacylglycerol	14900	542-44-9;	2119.5	371.3
	1057			1-linoleoylglycerol (1-monolinolein)	LC/MS neg	27447				1.74	1.16	0.66	2.86	1.75		0.4024	0.2613	0.4786	0.5093	0.7355	0.4766	0.0167	0.0022	0.1698	0.029		0.3758	0.6547	0.4342	1.0759	1.1447		80	80	100	100	100		Lipid	Monoacylglycerol	5283469	2277-28-3;	6226	279.2
	1095		Mevalonate metabolism	3-hydroxy-3-methylglutaryl CoA	LC/MS neg	1760	C00356	HMDB01375		1.41	0.99	0.71	0.95	0.91		0.0147	0.0289	0.8705	0.7103	0.0112	0.0365	0.3619	0.036	0.4348	0.0641		0.9924	1.3952	0.987	0.9419	1.2676		100	100	100	100	100		Lipid	Mevalonate metabolism	84	103476-21-7;	1620	910.1
	1143		Sterol/Steroid	lanosterol	GC/MS	1128	C01724	HMDB01251		0.82	0.97	1.19	0.26	0.2		0.0381	0.0536	0.5484	0.5509	0.0859	0.1303	4.6986e-06	3.1432e-06	2.0698e-07	3.6961e-06		3.373	2.7524	3.264	0.8871	0.5489		100	100	100	100	100		Lipid	Sterol/Steroid	246983	79-63-0;	2388	393.3
	1145			ergosterol	GC/MS	27553	C01694	HMDB00878		1.11	0.99	0.89	0.26	0.44		0.4633	0.2778	0.9027	0.7149	0.4311	0.3555	3.1478e-06	2.5133e-06	0.0013	0.0006		1.6917	1.8805	1.6794	0.4365	0.824		100	100	100	100	100		Lipid	Sterol/Steroid	444679	57-87-4;	2346.1	363.3
	1190	Nucleotide	Purine metabolism, (hypo)xanthine/inosine containing	hypoxanthine	GC/MS	3127	C00262	HMDB00157		0.65	1.15	1.77	5.83	17.83		0.0586	0.0722	0.7461	0.6683	0.0711	0.1154	2.7721e-05	1.1067e-05	1.177e-06	6.9899e-06		0.9758	0.6307	1.1173	5.6845	11.2482		100	100	100	100	100		Nucleotide	Purine metabolism, (hypo)xanthine/inosine containing	790	68-94-0;	1759.2	265
	1192			inosine	LC/MS neg	1123	C00294	HMDB00195		1.17	1.31	1.12	0.73	0.39		0.476	0.2814	0.2093	0.353	0.5014	0.3801	0.7378	0.0676	0.0129	0.0033		1.4899	1.7443	1.9464	1.0815	0.6782		100	100	100	100	100		Nucleotide	Purine metabolism, (hypo)xanthine/inosine containing		58-63-9;	1600	267.2
	1198		Purine metabolism, adenine containing	adenine	GC/MS	554	C00147	HMDB00034		0.93	1.04	1.12	0.98	1.13		0.511	0.2891	0.6678	0.6387	0.4359	0.3555	0.7312	0.0673	0.6174	0.0872		0.9271	0.8623	0.963	0.9054	0.9724		100	100	100	100	100		Nucleotide	Purine metabolism, adenine containing	190	73-24-5;	1804.2	264
	1199			adenosine	LC/MS pos	555	C00212	HMDB00050		1.44	1	0.69	0.09	0.08		0.1218	0.1252	0.7692	0.6707	0.0908	0.1329	1.1328e-05	6.2076e-06	7.0188e-06	1.7338e-05		1.9391	2.7919	1.9353	0.183	0.2113		100	100	100	100	100		Nucleotide	Purine metabolism, adenine containing	60961	58-61-7;	1650	268.1
	1203			2'-deoxyadenosine	LC/MS pos	1553	C00559	HMDB00101		1.51	0.97	0.64	0.31	0.59		0.0162	0.0303	0.76	0.6692	0.0122	0.0365	4.4714e-05	1.5371e-05	0.0066	0.0019		1.105	1.6697	1.0692	0.3408	0.9808		100	100	100	100	100		Nucleotide	Purine metabolism, adenine containing	13730	16373-93-6;	1632	252.1
	1208			adenosine 5'-monophosphate (AMP)	LC/MS pos	32342	C00020	HMDB00045		1.2	1.22	1.02	0.46	0.47		0.2069	0.1691	0.0733	0.2254	0.7745	0.4868	0.0001	3.8659e-05	0.0013	0.0006		1.1237	1.3473	1.371	0.5173	0.638		100	100	100	100	100		Nucleotide	Purine metabolism, adenine containing	15938965	149022-20-8;	1210	348.1
	1210			adenosine 5'-diphosphate (ADP)	LC/MS neg	3108	C00008	HMDB01341		1.45	0.65	0.45	0.94	1.21		0.8375	0.3958	0.3915	0.4715	0.6051	0.4265	0.5842	0.0553	0.6255	0.0876		0.8196	1.1919	0.5331	0.7698	1.4367		100	60	60	100	100		Nucleotide	Purine metabolism, adenine containing	6022	20398-34-9;	800	426.1
	1219.1			2'-O-methyladenosine	LC/MS pos	42607				0.6	0.94	1.57	1.85	1.87		0.0128	0.0265	0.6058	0.6025	0.0219	0.0516	0.001	0.0002	0.0128	0.0033		1.2898	0.7752	1.2138	2.3894	1.4519		100	100	100	100	100		Nucleotide	Purine metabolism, adenine containing	102213	2140-79-6;	1876	282.1
	1220		Purine metabolism, guanine containing	guanine	GC/MS	418	C00242	HMDB00132		0.66	0.89	1.34	1.48	0.32		0.0084	0.0197	0.2119	0.353	0.0323	0.0652	0.0015	0.0003	2.6687e-05	3.8124e-05		1.3229	0.879	1.1739	1.9593	0.2796		100	100	100	100	100		Nucleotide	Purine metabolism, guanine containing	764	73-40-5;	1942.3	352.1
	1224			guanosine	LC/MS neg	1573	C00387	HMDB00133		1.15	1.28	1.11	1.48	0.53		0.54	0.2975	0.1033	0.2488	0.4938	0.3801	0.0091	0.0013	0.02	0.0048		1.158	1.3368	1.4862	1.7142	0.714		100	100	100	100	100		Nucleotide	Purine metabolism, guanine containing	6802	118-00-3;	1675	282.1
	1227			guanosine 5'- monophosphate (5'-GMP)	LC/MS pos	2849	C00144	HMDB01397		1.49	1.24	0.83	0.08	0.13		0.0211	0.0373	0.0913	0.2403	0.1534	0.1995	3.6241e-05	1.3591e-05	0.0011	0.0005		1.2377	1.8471	1.5388	0.1006	0.2321		100	100	100	100	100		Nucleotide	Purine metabolism, guanine containing	761	5550-12-9;	1300	364
	1236			N1-methylguanosine	LC/MS pos	31609		HMDB01563		0.85	0.89	1.06	0.91	1.88		0.172	0.1579	0.3235	0.4399	0.5844	0.4178	0.4021	0.0392	0.0088	0.0024		1.1329	0.9584	1.0123	1.0326	1.8032		100	100	100	100	100		Nucleotide	Purine metabolism, guanine containing	96373	2140-65-0;	1850	298.1
	1238			2'-O-methylguanosine	LC/MS pos	36811	C04545			0.47	1	2.11	1.48	6.48		0.0005	0.004	0.9811	0.7335	0.0005	0.0072	0.0015	0.0003	7.2822e-06	1.7338e-05		1.0967	0.5185	1.0937	1.6284	3.3592		100	100	100	100	100		Nucleotide	Purine metabolism, guanine containing		2140-71-8;	1926	298
	1239			N2,N2-dimethylguanosine	LC/MS pos	35137		HMDB04824		0.63	0.91	1.45	1.08	3		0.002	0.0103	0.3765	0.4619	0.0102	0.0341	0.5414	0.0515	1.4947e-05	2.669e-05		1.1744	0.7371	1.069	1.2691	2.2111		100	100	100	100	100		Nucleotide	Purine metabolism, guanine containing	92919	2140-67-2;	2157	312.1
	1242			N6-carbamoylthreonyladenosine	LC/MS pos	35157				1.25	1	0.8	1.12	1.64		0.2333	0.1836	0.9274	0.7149	0.2432	0.262	0.2978	0.0302	0.0353	0.0078		0.9733	1.2152	0.9702	1.0912	1.9894		100	100	100	100	100		Nucleotide	Purine metabolism, guanine containing		24719-82-2;	2656	413
	1248		Purine metabolism, urate metabolism	allantoin	GC/MS	1107	C02350	HMDB00462		0.69	1.1	1.59	0.99	16.49		0.0659	0.078	0.2335	0.3676	0.036	0.0686	0.8109	0.0738	9.9585e-06	2.2229e-05		0.8429	0.5813	0.9259	0.8334	9.5838		100	100	100	100	100		Nucleotide	Purine metabolism, urate metabolism	204	97-59-6;	1809.8	518.3
	1271		Pyrimidine metabolism, thymine containing	thymine	GC/MS	604	C00178	HMDB00262		1.35	1.73	1.28	1.33	1.14		0.1066	0.1136	0.4895	0.5146	0.9354	0.5396	0.091	0.0101	0.3494	0.0527		0.8987	1.2104	1.5524	1.194	1.3813		100	100	100	100	100		Nucleotide	Pyrimidine metabolism, thymine containing	1135	65-71-4;	1429.1	255
	1277		Pyrimidine metabolism, uracil containing	uracil	GC/MS	605	C00106	HMDB00300		0.94	1.28	1.36	1.74	2.25		0.8436	0.3958	0.4469	0.5047	0.3419	0.3261	0.0099	0.0014	0.0012	0.0005		0.9611	0.9068	1.2334	1.6677	2.0442		100	100	100	100	100		Nucleotide	Pyrimidine metabolism, uracil containing	1174	66-22-8;	1370.4	241
	1279			uridine	LC/MS neg	606	C00299	HMDB00296		0.69	1.04	1.51	1.42	3.97		0.008	0.0197	0.6327	0.619	0.0005	0.0072	0.0168	0.0022	0.0012	0.0005		1.091	0.7499	1.1324	1.547	2.9739		100	100	100	100	100		Nucleotide	Pyrimidine metabolism, uracil containing	6029	58-96-8;	1430	243.1
	1280			pseudouridine	LC/MS neg	33442	C02067	HMDB00767		0.9	0.98	1.08	0.82	1.21		0.3868	0.2556	0.76	0.6692	0.4986	0.3801	0.0428	0.0051	0.2721	0.043		1.1367	1.0227	1.1085	0.9352	1.2361		100	100	100	100	100		Nucleotide	Pyrimidine metabolism, uracil containing		1445-07-4;	1104	243.1
	1281			2'-deoxyuridine	LC/MS neg	1412	C00526	HMDB00012		0.72	1.05	1.47	0.21	0.72		0.0221	0.0379	0.479	0.5093	0.0123	0.0365	2.9353e-08	2.3278e-07	0.0676	0.013		1.9513	1.3978	2.0545	0.4005	1.0107		100	100	100	100	100		Nucleotide	Pyrimidine metabolism, uracil containing	13712	951-78-0;	1608	227.1
	1287			uridine monophosphate (5' or 3')	LC/MS neg	39892		HMDB00288		1.79	1.48	0.83	0.18	0.07		0.2073	0.1691	0.1387	0.2734	0.9281	0.5396	0.0043	0.0007	0.0002	0.0002		1.8523	3.3143	2.7492	0.3339	0.2261		100	100	100	100	100		Nucleotide	Pyrimidine metabolism, uracil containing		58-97-9;	635	323.1
	1294		Purine and pyrimidine metabolism	methylphosphate	GC/MS	37070				1.2	1.46	1.21	1.35	1.03		0.439	0.2704	0.1005	0.2477	0.2906	0.2884	0.1435	0.0154	0.7814	0.105		0.8389	1.0099	1.2219	1.1289	1.0374		100	100	100	100	100		Nucleotide	Purine and pyrimidine metabolism	13130	7023-27-0;	1221	240.9
	1305.1	Cofactors and vitamins	Biotin metabolism	biocytin	LC/MS pos	42971				0.81	0.85	1.05	3.19	8.55		0.387	0.2556	0.5385	0.5436	0.7326	0.4766	0.0006	0.0001	4.9426e-05	5.8839e-05		0.2807	0.2273	0.2396	0.8958	1.9423		60	40	20	100	100		Cofactors and vitamins	Biotin metabolism	7098660;83814	576-19-2;	2278	373.3
	1322		Hemoglobin and porphyrin metabolism	5-aminolevulinate	LC/MS pos	2290	C00430	HMDB01149		2.22	1.16	0.52	1.15	1.2		0.0035	0.0134	0.1785	0.3243	0.0119	0.0365	0.2587	0.0263	0.2098	0.0345		0.7102	1.5765	0.8262	0.8181	1.8889		100	100	100	100	100		Cofactors and vitamins	Hemoglobin and porphyrin metabolism	137;7048523	5451-09-2;	711	132
	1324		Nicotinate and nicotinamide metabolism	nicotinamide	GC/MS	31480	C00153	HMDB01406		0.98	0.97	0.99	1.76	1.45		0.7632	0.3714	0.6972	0.6508	0.9435	0.5396	0.0005	0.0001	0.056	0.0112		0.8823	0.8655	0.8536	1.552	1.2572		100	100	100	100	100		Cofactors and vitamins	Nicotinate and nicotinamide metabolism	936	98-92-0;	1493.7	151
	1326			nicotinamide ribonucleotide (NMN)	LC/MS pos	22152	C00455	HMDB00229		1.01	1.26	1.24	0.54	0.39		0.9781	0.4302	0.1415	0.2745	0.1869	0.2205	0.0081	0.0012	0.0014	0.0006		1.5755	1.5932	1.9803	0.8571	0.6158		100	100	100	100	100		Cofactors and vitamins	Nicotinate and nicotinamide metabolism	14180	1094-61-7;	886	335.1
	1328			nicotinamide adenine dinucleotide reduced (NADH)	LC/MS neg	31475	C00004	HMDB01487		2.27	0.52	0.23	0.33	0.15		0.4032	0.2613	0.1928	0.341	0.0864	0.1303	0.0454	0.0054	0.0353	0.0078		0.4849	1.0991	0.2511	0.1599	0.1596		80	80	40	60	20		Cofactors and vitamins	Nicotinate and nicotinamide metabolism	439153	58-68-4 ;606-68-8;	1554	664.1
	1334			nicotinamide riboside*	LC/MS pos	33013	C03150	HMDB00855		0.76	1.1	1.45	1.11	0.82		0.0664	0.078	0.3457	0.4555	0.0215	0.0514	0.3978	0.0389	0.3416	0.0517		1.1804	0.8956	1.2998	1.3128	0.7348		100	100	100	100	100		Cofactors and vitamins	Nicotinate and nicotinamide metabolism		1341-23-7;	955	255.1
	1335			adenosine 5'diphosphoribose	LC/MS neg	558	C00301	HMDB01178		1.13	1.11	0.98	2.14	3.04		0.1778	0.1605	0.3739	0.4619	0.8293	0.5065	0.0074	0.0011	2.7566e-06	1.0037e-05		0.4635	0.5258	0.5164	0.9914	1.6009		20	40	20	100	100		Cofactors and vitamins	Nicotinate and nicotinamide metabolism	4475880	68414-18-6;	964	558.1
	1338			nicotinate	GC/MS	1504	C00253	HMDB01488		0.84	0.77	0.92	2.06	1.71		0.3865	0.2556	0.1256	0.2664	0.9408	0.5396	0.001	0.0002	0.1129	0.0207		1.1268	0.9481	0.8703	2.3195	1.6166		100	100	100	100	100		Cofactors and vitamins	Nicotinate and nicotinamide metabolism	938	59-67-6;	1334.1	180
	1347		Pantothenate and CoA metabolism	pantothenate	LC/MS pos	1508	C00864	HMDB00210		0.83	1.16	1.4	0.5	1.51		0.0341	0.0517	0.0956	0.2419	0.0055	0.0243	7.9324e-07	1.0334e-06	0.0009	0.0004		1.0259	0.8507	1.1899	0.5102	1.285		100	100	100	100	100		Cofactors and vitamins	Pantothenate and CoA metabolism	6613	137-08-6;	2218	220.1
	1351			3'-dephosphocoenzyme A	LC/MS neg	18289	C00882	HMDB01373		1.04	1.27	1.23	0.9	0.69		0.7556	0.3692	0.1094	0.2529	0.1508	0.1978	0.4051	0.0393	0.0612	0.0119		1.0631	1.102	1.3528	0.9519	0.7622		100	100	100	100	100		Cofactors and vitamins	Pantothenate and CoA metabolism	444485	3633-59-8;	2010	686.2
	1352			acetyl CoA	LC/MS neg	32484	C00024	HMDB01206		1	1	1	9.71	15.55								4.0968e-05	1.4696e-05	9.6541e-05	8.9985e-05		0.1122	0.1122	0.1122	1.0899	1.7443		20	0	0	100	100		Cofactors and vitamins	Pantothenate and CoA metabolism	444493	102029-73-2;	1900	808.1
	1365		Riboflavin metabolism	flavin adenine dinucleotide (FAD)	LC/MS neg	2134	C00016	HMDB01248		1.12	1.11	0.99	0.43	0.73		0.2109	0.1697	0.1266	0.2664	0.9772	0.55	4.8769e-07	7.1005e-07	0.048	0.01		1.1178	1.2479	1.2397	0.4861	0.9161		100	100	100	100	100		Cofactors and vitamins	Riboflavin metabolism	643975	146-14-5;84366-81-4;	2413	784.1
	1367			flavin mononucleotide (FMN)	LC/MS neg	15797	C00061	HMDB01520		1.37	1.19	0.87	0.87	1.39		0.0221	0.0379	0.0818	0.2369	0.1947	0.2205	0.1719	0.0181	0.0705	0.0135		0.8901	1.2229	1.058	0.7755	1.7026		100	100	100	100	100		Cofactors and vitamins	Riboflavin metabolism	710	130-40-5;	2395	455.1
	1368		Thiamine metabolism	thiamin (Vitamin B1)	LC/MS neg	5341	C00378			0.53	0.87	1.62	4.88	7.18		0.0037	0.0138	0.2117	0.353	0.0125	0.0365	8.0869e-06	4.6549e-06	2.8105e-06	1.0037e-05		0.2412	0.1288	0.209	1.1777	0.9252		100	100	100	100	100		Cofactors and vitamins	Thiamine metabolism		59-43-8;	1699	263.1
	1370			thiamin diphosphate	LC/MS neg	35670	C00068	HMDB01372		0.98	1.13	1.15	1.89	2.57		0.8933	0.4093	0.4095	0.4851	0.3444	0.3261	0.0009	0.0002	0.0003	0.0002		0.5156	0.506	0.5822	0.972	1.3003		100	100	100	100	100		Cofactors and vitamins	Thiamine metabolism	9068	154-87-0;	1295	422.9
	1371			5-(2-Hydroxyethyl)-4-methylthiazole	GC/MS	27673	C04294			1	1	1	1.61	1.42								0.0036	0.0006	0.0497	0.0101		0.6415	0.6415	0.6415	1.0348	0.9088		0	0	0	100	100		Cofactors and vitamins	Thiamine metabolism	1136	137-00-8;	1403.9	215
	1845.5	Xenobiotic	Bacterial	pyocyanin*	LC/MS pos	43725				1	1	1	1.09	1.82								0.0276	0.0035	0.033	0.0075		0.8506	0.8506	0.8506	0.9248	1.5451		0	0	0	100	100		Xenobiotics	Bacterial	6817	85-66-5;	2056.1	211.1
ribose	GC/MS	12080	C00121	HMDB00283		0.87	0.94	1.08
ribonate	GC/MS	27731	C02994	HMDB00867		0.97	0.87	0.89
ribose 5-phosphate	GC/MS	561	C00117	HMDB00618		0.94	0.92	0.98
ribulose	GC/MS	35855	C00309	HMDB00621		0.76	0.86	1.13
ribose	GC/MS	12080	C00121	HMDB00283		0.87	0.94	0.925926
ribonate	GC/MS	27731	C02994	HMDB00867		0.97	0.87	1.1236
ribose 5-phosphate	GC/MS	561	C00117	HMDB00618		0.94	0.92	1.02041
ribulose	GC/MS	35855	C00309	HMDB00621		0.76	0.86	0.884956
[truncated: 5 more columns]
